# Supplementary material for: catena-Poly[[tribenzyl­tin(IV)]-μ-4-nitro­cinnamato-κ2 O:O′]
Source: Acta Crystallogr Sect E Struct Rep Online. 2008 Oct 11;64(Pt 11):m1390. doi: 10.1107/S1600536808032236 (PMC2959618; doi:10.1107/S1600536808032236)
Supplement: Supplementary file 1 [file e-64-m1390-sup1.cif]

##############################################################################
###                                                                        ###
###        Electronic paper (Acta Crystallographica Section E)             ###
###                                                                        ###
##############################################################################
#                                                                            #
# This CIF contains the data in a paper accepted for publication in Acta     #
# Crystallographica Section E. It conforms to the requirements of Notes      #
# for Authors for Section E, and has been peer reviewed under the auspices   #
# of the IUCr Commission on Journals.                                        #
#                                                                            #
# Full details of the Crystallographic Information File format               #
# are given in the paper "The Crystallographic Information File (CIF):       #
# a New Standard Archive File for Crystallography" by S. R. Hall, F. H.      #
# Allen and I. D. Brown [Acta Cryst. (1991), A47, 655-685].                  #
#                                                                            #
# The current version of the core CIF dictionary is obtainable from          #
# ftp://ftp.iucr.org/pub/cif_core.dic. The current version number is 2.4.    #
#                                                                            #
# Software is freely available for graphical display of the structure(s) in  #
# this CIF.  For information consult the CIF home page http://www.iucr.org/  #
# cif/home.html                                                              #
#                                                                            #
# This file may be used for bona fide research purposes within the           #
# scientific community so long as proper attribution is given to the journal # 
# article from which it was obtained.                                        #
#                                                                            #
##############################################################################
                                             
data_global
_audit_creation_method     SHELXL-97
_journal_date_recd_electronic     2008-10-06
_journal_date_accepted     2008-10-07
_journal_name_full     'Acta Crystallographica, Section E'
_journal_year     2008
_journal_volume     64
_journal_issue     11
_journal_page_first     m1390
_journal_page_last     m1390
_journal_paper_category     QM
_journal_coeditor_code     TK2314
_publ_contact_author_name     'Dr Seik Weng Ng'
_publ_contact_author_address
;
Department of Chemistry
University of Malaya
50603 Kuala Lumpur
Malaysia
;
_publ_contact_author_email     seikweng@um.edu.my
_publ_contact_author_fax     '03 7967 4193'
_publ_contact_author_phone     '03 7967 6778'
_publ_section_title
;
catena-Poly[[tribenzyltin(IV)]-\m-4-nitrocinnamato-\k^2^<i>O</i>:<i>O</i>']
;
loop_
    _publ_author_name
    _publ_author_address
    'Thong, Pui Yee'
;
Department of Chemistry
University of Malaya
50603 Kuala Lumpur
Malaysia
;
    'Lo, Kong Mun'
;
Department of Chemistry
University of Malaya
50603 Kuala Lumpur
Malaysia
;
    'Ng, Seik Weng'
;
Department of Chemistry
University of Malaya
50603 Kuala Lumpur
Malaysia
;
data_I
_audit_creation_method     SHELXL97
_chemical_name_systematic
;
catena-Poly[[tribenzyltin(IV)]-\m-4-nitrocinnamato-\k^2^<i>O</i>:<i>O</i>']
;
_chemical_name_common     ?
_chemical_formula_moiety     'C30 H27 N O4 Sn'
_chemical_formula_sum     'C30 H27 N O4 Sn'
_chemical_formula_iupac     '[Sn (C7 H7)3 (C9 H6 N O4)]'
_chemical_formula_weight     584.22
_chemical_melting_point     ?
_symmetry_cell_setting     monoclinic
_symmetry_space_group_name_H-M     'P 21/n'
_symmetry_space_group_name_Hall     '-P 2yn'
loop_
    _symmetry_equiv_pos_as_xyz
    'x, y, z'
    '-x+1/2, y+1/2, -z+1/2'
    '-x, -y, -z'
    'x-1/2, -y-1/2, z-1/2'
_cell_length_a     21.4850(3)
_cell_length_b     10.21340(10)
_cell_length_c     25.9562(4)
_cell_angle_alpha     90
_cell_angle_beta     112.1330(10)
_cell_angle_gamma     90
_cell_volume     5276.00(10)
_cell_formula_units_Z     8
_cell_measurement_reflns_used     9977
_cell_measurement_theta_min     2.4
_cell_measurement_theta_max     28.3
_cell_measurement_temperature     100(2)
_exptl_crystal_description     prism
_exptl_crystal_colour     'pale yellow'
_exptl_crystal_size_max     0.36
_exptl_crystal_size_mid     0.03
_exptl_crystal_size_min     0.03
_exptl_crystal_density_diffrn     1.471
_exptl_crystal_density_meas     ?
_exptl_crystal_density_method     'not measured'
_exptl_crystal_F_000     2368
_exptl_absorpt_coefficient_mu     1.004
_exptl_absorpt_correction_type     multi-scan
_exptl_absorpt_process_details     '(SADABS; Sheldrick, 1996)'
_exptl_absorpt_correction_T_min     0.714
_exptl_absorpt_correction_T_max     0.971
_diffrn_ambient_temperature     100(2)
_diffrn_radiation_type     MoK\a
_diffrn_radiation_wavelength     0.71073
_diffrn_radiation_source     'fine-focus sealed tube'
_diffrn_radiation_monochromator     graphite
_diffrn_measurement_device_type     'Bruker SMART APEX'
_diffrn_measurement_method     \w
_diffrn_detector_area_resol_mean     ?
_diffrn_reflns_number     48779
_diffrn_reflns_av_R_equivalents     0.032
_diffrn_reflns_av_sigmaI/netI     0.029
_diffrn_reflns_theta_min     1.1
_diffrn_reflns_theta_max     27.5
_diffrn_reflns_theta_full     27.50
_diffrn_measured_fraction_theta_max     1.000
_diffrn_measured_fraction_theta_full     1.000
_diffrn_reflns_limit_h_min     -26
_diffrn_reflns_limit_h_max     27
_diffrn_reflns_limit_k_min     -13
_diffrn_reflns_limit_k_max     13
_diffrn_reflns_limit_l_min     -32
_diffrn_reflns_limit_l_max     33
_diffrn_standards_number     0
_diffrn_standards_interval_count     0
_diffrn_standards_interval_time     0
_diffrn_standards_decay_%     0
_reflns_number_total     12115
_reflns_number_gt     9043
_reflns_threshold_expression     I>2\s(I)
_refine_ls_structure_factor_coef     Fsqd
_refine_ls_matrix_type     full
_refine_ls_R_factor_all     0.053
_refine_ls_R_factor_gt     0.033
_refine_ls_wR_factor_gt     0.077
_refine_ls_wR_factor_ref     0.091
_refine_ls_goodness_of_fit_ref     1.06
_refine_ls_restrained_S_all     1.06
_refine_ls_number_reflns     12115
_refine_ls_number_parameters     565
_refine_ls_number_restraints     38
_refine_ls_hydrogen_treatment     constr
_refine_ls_weighting_scheme     calc
_refine_ls_weighting_details
       'calc w = 1/[\s^2^(Fo^2^)+(0.0362P)^2^+8.7819P] where P=(Fo^2^+2Fc^2^)/3'
_atom_sites_solution_hydrogens     geom
_atom_sites_solution_primary     direct
_atom_sites_solution_secondary     difmap
_refine_ls_shift/su_max     0.001
_refine_ls_shift/su_mean     0.001
_refine_diff_density_max     0.812
_refine_diff_density_min     -0.798
_refine_ls_extinction_method     none
_refine_ls_extinction_coef     ?
loop_
    _atom_type_symbol
    _atom_type_description
    _atom_type_scat_dispersion_real
    _atom_type_scat_dispersion_imag
    _atom_type_scat_source
    'C' 'C' 0.0033 0.0016
                         'International Tables Vol C Tables 4.2.6.8 and 6.1.1.4'
    'H' 'H' 0.0000 0.0000
                         'International Tables Vol C Tables 4.2.6.8 and 6.1.1.4'
    'N' 'N' 0.0061 0.0033
                         'International Tables Vol C Tables 4.2.6.8 and 6.1.1.4'
    'O' 'O' 0.0106 0.0060
                         'International Tables Vol C Tables 4.2.6.8 and 6.1.1.4'
    'Sn' 'Sn' -0.6537 1.4246
                         'International Tables Vol C Tables 4.2.6.8 and 6.1.1.4'
_computing_data_collection     'APEX2 (Bruker, 2007)'
_computing_cell_refinement     'SAINT (Bruker, 2007)'
_computing_data_reduction     'SAINT (Bruker, 2007)'
_computing_structure_solution     'SHELXS97 (Sheldrick, 2008)'
_computing_structure_refinement     'SHELXL97 (Sheldrick, 2008)'
_computing_molecular_graphics     'X-SEED (Barbour, 2001)'
_computing_publication_material     'publCIF (Westrip, 2008)'
loop_
    _atom_site_type_symbol
    _atom_site_label
    _atom_site_fract_x
    _atom_site_fract_y
    _atom_site_fract_z
    _atom_site_U_iso_or_equiv
    _atom_site_adp_type
    _atom_site_calc_flag
    _atom_site_refinement_flags
    _atom_site_occupancy
    _atom_site_disorder_assembly
    _atom_site_disorder_group
    Sn Sn1 0.740576(10) 0.624465(18) 0.773616(8) 0.01626(6) Uani d . 1 . .
    Sn Sn2 0.240598(10) 0.527516(18) 0.774258(8) 0.01660(6) Uani d . 1 . .
    O O1 0.72572(11) 0.46521(19) 0.82387(9) 0.0208(4) Uani d . 1 . .
    O O2 0.74811(12) 0.3133(2) 0.77179(9) 0.0285(5) Uani d . 1 . .
    O O3 0.5986(4) -0.1699(6) 1.0109(5) 0.0358(16) Uani d PDU 0.50 A 1
    O O4 0.6223(5) -0.0096(19) 1.0718(4) 0.063(2) Uani d PDU 0.50 A 1
    O O3' 0.6225(4) -0.1780(6) 1.0239(5) 0.0358(16) Uani d PDU 0.50 A 2
    O O4' 0.5957(5) -0.0086(19) 1.0602(4) 0.063(2) Uani d PD 0.50 A 2
    O O5 0.22693(12) 0.36739(19) 0.82563(9) 0.0239(5) Uani d . 1 . .
    O O6 0.24714(11) 0.2147(2) 0.77260(9) 0.0273(5) Uani d . 1 . .
    O O7 0.1482(10) -0.2711(10) 1.0365(13) 0.039(2) Uani d PDU 0.50 B 1
    O O8 0.0768(8) -0.119(3) 1.0434(7) 0.047(3) Uani d PDU 0.50 B 1
    O O7' 0.1347(10) -0.2814(10) 1.0294(13) 0.039(2) Uani d PD 0.50 B 2
    O O8' 0.0890(8) -0.125(3) 1.0558(7) 0.047(3) Uani d PD 0.50 B 2
    N N1 0.61765(12) -0.0592(3) 1.02706(11) 0.0367(7) Uani d D 1 . .
    N N2 0.11891(13) -0.1650(3) 1.02647(10) 0.0353(7) Uani d D 1 . .
    C C1 0.71495(17) 0.7671(3) 0.82323(13) 0.0229(6) Uani d . 1 . .
    H H1A 0.7535 0.8275 0.8394 0.027 Uiso calc R 1 . .
    H H1B 0.6765 0.8193 0.7984 0.027 Uiso calc R 1 . .
    C C2 0.69693(10) 0.7136(2) 0.86959(7) 0.0190(6) Uani d G 1 . .
    C C3 0.63172(9) 0.6732(2) 0.85994(8) 0.0312(8) Uani d G 1 . .
    H H3 0.5977 0.6815 0.8239 0.037 Uiso calc R 1 . .
    C C4 0.61630(11) 0.6204(2) 0.90307(12) 0.0484(12) Uani d G 1 . .
    H H4 0.5717 0.5928 0.8965 0.058 Uiso calc R 1 . .
    C C5 0.66609(15) 0.6082(2) 0.95584(10) 0.0544(14) Uani d G 1 . .
    H H5 0.6555 0.5721 0.9853 0.065 Uiso calc R 1 . .
    C C6 0.73130(13) 0.6487(3) 0.96549(7) 0.0502(12) Uani d G 1 . .
    H H6 0.7653 0.6403 1.0016 0.060 Uiso calc R 1 . .
    C C7 0.74672(8) 0.7014(2) 0.92237(8) 0.0320(8) Uani d G 1 . .
    H H7 0.7913 0.7290 0.9290 0.038 Uiso calc R 1 . .
    C C8 0.84579(15) 0.5814(3) 0.79622(13) 0.0225(6) Uani d . 1 . .
    H H8A 0.8517 0.4871 0.7904 0.027 Uiso calc R 1 . .
    H H8B 0.8637 0.6322 0.7724 0.027 Uiso calc R 1 . .
    C C9 0.88404(10) 0.61648(18) 0.85682(6) 0.0203(6) Uani d G 1 . .
    C C10 0.88920(10) 0.52659(14) 0.89844(8) 0.0227(6) Uani d G 1 . .
    H H10 0.8693 0.4424 0.8890 0.027 Uiso calc R 1 . .
    C C11 0.92346(10) 0.55980(18) 0.95392(7) 0.0257(7) Uani d G 1 . .
    H H11 0.9270 0.4984 0.9824 0.031 Uiso calc R 1 . .
    C C12 0.95257(10) 0.6829(2) 0.96778(6) 0.0278(7) Uani d G 1 . .
    H H12 0.9760 0.7056 1.0057 0.033 Uiso calc R 1 . .
    C C13 0.94741(10) 0.77282(15) 0.92616(8) 0.0266(7) Uani d G 1 . .
    H H13 0.9673 0.8570 0.9356 0.032 Uiso calc R 1 . .
    C C14 0.91314(10) 0.73960(16) 0.87068(7) 0.0219(6) Uani d G 1 . .
    H H14 0.9096 0.8010 0.8422 0.026 Uiso calc R 1 . .
    C C15 0.66090(15) 0.5625(3) 0.69825(13) 0.0215(6) Uani d . 1 . .
    H H15A 0.6636 0.6116 0.6663 0.026 Uiso calc R 1 . .
    H H15B 0.6660 0.4681 0.6920 0.026 Uiso calc R 1 . .
    C C16 0.59325(9) 0.5861(2) 0.70202(9) 0.0234(7) Uani d G 1 . .
    C C17 0.56721(10) 0.49508(17) 0.72834(9) 0.0270(7) Uani d G 1 . .
    H H17 0.5912 0.4166 0.7428 0.032 Uiso calc R 1 . .
    C C18 0.50613(11) 0.5189(2) 0.73352(10) 0.0362(9) Uani d G 1 . .
    H H18 0.4883 0.4567 0.7515 0.043 Uiso calc R 1 . .
    C C19 0.47109(9) 0.6337(3) 0.71236(11) 0.0442(10) Uani d G 1 . .
    H H19 0.4293 0.6500 0.7159 0.053 Uiso calc R 1 . .
    C C20 0.49713(11) 0.7247(2) 0.68604(11) 0.0467(10) Uani d G 1 . .
    H H20 0.4732 0.8032 0.6716 0.056 Uiso calc R 1 . .
    C C21 0.55821(11) 0.70092(19) 0.68086(10) 0.0352(8) Uani d G 1 . .
    H H21 0.5760 0.7631 0.6629 0.042 Uiso calc R 1 . .
    C C22 0.73041(15) 0.3466(3) 0.81149(12) 0.0193(6) Uani d . 1 . .
    C C23 0.71423(15) 0.2458(3) 0.84523(12) 0.0200(6) Uani d . 1 . .
    H H23 0.7156 0.1561 0.8361 0.024 Uiso calc R 1 . .
    C C24 0.69782(15) 0.2774(3) 0.88809(13) 0.0222(6) Uani d . 1 . .
    H H24 0.6986 0.3679 0.8967 0.027 Uiso calc R 1 . .
    C C25 0.67857(11) 0.18658(16) 0.92365(8) 0.0217(6) Uani d G 1 . .
    C C26 0.66231(12) 0.24047(13) 0.96615(9) 0.0273(7) Uani d G 1 A .
    H H26 0.6651 0.3324 0.9721 0.033 Uiso calc R 1 . .
    C C27 0.64194(12) 0.15980(18) 1.00000(8) 0.0300(8) Uani d G 1 . .
    H H27 0.6308 0.1966 1.0290 0.036 Uiso calc R 1 A .
    C C28 0.63784(12) 0.02523(17) 0.99136(8) 0.0260(7) Uani d GD 1 A .
    C C29 0.65410(13) -0.02866(13) 0.94886(9) 0.0290(8) Uani d G 1 . .
    H H29 0.6513 -0.1206 0.9430 0.035 Uiso calc R 1 A .
    C C30 0.67447(12) 0.05201(17) 0.91501(8) 0.0279(7) Uani d G 1 A .
    H H30 0.6856 0.0152 0.8860 0.034 Uiso calc R 1 . .
    C C31 0.34371(15) 0.4752(3) 0.78971(13) 0.0234(7) Uani d . 1 . .
    H H31A 0.3489 0.3789 0.7916 0.028 Uiso calc R 1 . .
    H H31B 0.3567 0.5082 0.7593 0.028 Uiso calc R 1 . .
    C C32 0.38785(10) 0.5362(2) 0.84441(7) 0.0257(7) Uani d G 1 . .
    C C33 0.39227(11) 0.4797(2) 0.89438(9) 0.0348(8) Uani d G 1 . .
    H H33 0.3704 0.3988 0.8943 0.042 Uiso calc R 1 . .
    C C34 0.42867(12) 0.5415(3) 0.94443(7) 0.0456(11) Uani d G 1 . .
    H H34 0.4317 0.5029 0.9786 0.055 Uiso calc R 1 . .
    C C35 0.46065(12) 0.6599(3) 0.94449(8) 0.0482(11) Uani d G 1 . .
    H H35 0.4855 0.7021 0.9787 0.058 Uiso calc R 1 . .
    C C36 0.45623(11) 0.71638(19) 0.89452(11) 0.0425(10) Uani d G 1 . .
    H H36 0.4781 0.7973 0.8946 0.051 Uiso calc R 1 . .
    C C37 0.41983(11) 0.6546(2) 0.84447(8) 0.0327(8) Uani d G 1 . .
    H H37 0.4168 0.6932 0.8103 0.039 Uiso calc R 1 . .
    C C38 0.23174(16) 0.6679(3) 0.83283(13) 0.0207(6) Uani d . 1 . .
    H H38A 0.2751 0.6712 0.8650 0.025 Uiso calc R 1 . .
    H H38B 0.2242 0.7552 0.8150 0.025 Uiso calc R 1 . .
    C C39 0.17661(9) 0.6429(2) 0.85455(8) 0.0206(6) Uani d G 1 . .
    C C40 0.18741(8) 0.5606(2) 0.89975(8) 0.0258(7) Uani d G 1 . .
    H H40 0.2299 0.5198 0.9176 0.031 Uiso calc R 1 . .
    C C41 0.13605(11) 0.5380(2) 0.91892(8) 0.0325(8) Uani d G 1 . .
    H H41 0.1434 0.4817 0.9498 0.039 Uiso calc R 1 . .
    C C42 0.07389(9) 0.5977(2) 0.89288(9) 0.0349(8) Uani d G 1 . .
    H H42 0.0388 0.5822 0.9060 0.042 Uiso calc R 1 . .
    C C43 0.06308(8) 0.6800(2) 0.84768(9) 0.0376(9) Uani d G 1 . .
    H H43 0.0206 0.7208 0.8299 0.045 Uiso calc R 1 . .
    C C44 0.11444(10) 0.7026(2) 0.82851(8) 0.0293(7) Uani d G 1 . .
    H H44 0.1071 0.7589 0.7976 0.035 Uiso calc R 1 . .
    C C45 0.15670(16) 0.4719(3) 0.70112(14) 0.0245(7) Uani d . 1 . .
    H H45A 0.1653 0.4998 0.6679 0.029 Uiso calc R 1 . .
    H H45B 0.1527 0.3753 0.7000 0.029 Uiso calc R 1 . .
    C C46 0.09086(9) 0.5305(2) 0.69842(10) 0.0258(7) Uani d G 1 . .
    C C47 0.05407(12) 0.4697(2) 0.72566(10) 0.0370(9) Uani d G 1 . .
    H H47 0.0697 0.3901 0.7452 0.044 Uiso calc R 1 . .
    C C48 -0.00562(12) 0.5252(3) 0.72425(12) 0.0517(12) Uani d G 1 . .
    H H48 -0.0308 0.4836 0.7429 0.062 Uiso calc R 1 . .
    C C49 -0.02853(10) 0.6416(3) 0.69561(12) 0.0561(13) Uani d G 1 . .
    H H49 -0.0693 0.6795 0.6946 0.067 Uiso calc R 1 . .
    C C50 0.00826(13) 0.7024(2) 0.66837(11) 0.0506(12) Uani d G 1 . .
    H H50 -0.0074 0.7820 0.6488 0.061 Uiso calc R 1 . .
    C C51 0.06795(12) 0.6469(2) 0.66978(10) 0.0353(8) Uani d G 1 . .
    H H51 0.0931 0.6885 0.6512 0.042 Uiso calc R 1 . .
    C C52 0.23218(15) 0.2495(3) 0.81304(13) 0.0198(6) Uani d . 1 . .
    C C53 0.21856(16) 0.1483(3) 0.84854(13) 0.0211(6) Uani d . 1 . .
    H H53 0.2298 0.0597 0.8450 0.025 Uiso calc R 1 . .
    C C54 0.19105(17) 0.1782(3) 0.88532(13) 0.0254(7) Uani d . 1 . .
    H H54 0.1828 0.2683 0.8893 0.030 Uiso calc R 1 . .
    C C55 0.17221(12) 0.08569(17) 0.92023(9) 0.0255(7) Uani d G 1 . .
    C C56 0.13401(15) 0.13270(16) 0.94915(12) 0.0541(13) Uani d G 1 B .
    H H56 0.1202 0.2217 0.9454 0.065 Uiso calc R 1 . .
    C C57 0.11599(14) 0.0494(2) 0.98357(11) 0.0567(14) Uani d G 1 . .
    H H57 0.0899 0.0816 1.0033 0.068 Uiso calc R 1 B .
    C C58 0.13617(13) -0.08082(19) 0.98908(9) 0.0283(7) Uani d GD 1 B .
    C C59 0.17438(12) -0.12784(15) 0.96017(9) 0.0288(7) Uani d G 1 . .
    H H59 0.1882 -0.2169 0.9639 0.035 Uiso calc R 1 B .
    C C60 0.19240(11) -0.04458(19) 0.92574(9) 0.0265(7) Uani d G 1 B .
    H H60 0.2185 -0.0767 0.9060 0.032 Uiso calc R 1 . .
loop_
    _atom_site_aniso_label
    _atom_site_aniso_U_11
    _atom_site_aniso_U_22
    _atom_site_aniso_U_33
    _atom_site_aniso_U_12
    _atom_site_aniso_U_13
    _atom_site_aniso_U_23
    Sn1 0.02067(11) 0.01290(10) 0.01803(10) -0.00047(8) 0.01050(8) -0.00080(8)
    Sn2 0.01892(10) 0.01368(10) 0.02153(11) 0.00060(8) 0.01256(8) -0.00001(8)
    O1 0.0309(12) 0.0125(10) 0.0231(11) -0.0006(9) 0.0149(10) -0.0016(8)
    O2 0.0385(14) 0.0240(12) 0.0296(12) 0.0031(10) 0.0203(11) -0.0003(10)
    O3 0.046(5) 0.0261(15) 0.041(4) -0.009(2) 0.023(4) 0.0018(18)
    O4 0.120(7) 0.0448(19) 0.049(4) -0.019(6) 0.060(4) -0.008(3)
    O3' 0.046(5) 0.0261(15) 0.041(4) -0.009(2) 0.023(4) 0.0018(18)
    O4' 0.120(7) 0.0448(19) 0.049(4) -0.019(6) 0.060(4) -0.008(3)
    O5 0.0386(13) 0.0129(10) 0.0305(12) 0.0013(9) 0.0247(11) 0.0013(9)
    O6 0.0357(13) 0.0235(12) 0.0315(12) 0.0019(10) 0.0228(11) -0.0018(10)
    O7 0.035(7) 0.039(2) 0.037(6) -0.014(3) 0.008(5) 0.013(2)
    O8 0.084(5) 0.043(3) 0.029(6) -0.018(4) 0.040(5) -0.004(6)
    O7' 0.035(7) 0.039(2) 0.037(6) -0.014(3) 0.008(5) 0.013(2)
    O8' 0.084(5) 0.043(3) 0.029(6) -0.018(4) 0.040(5) -0.004(6)
    N1 0.063(2) 0.0263(16) 0.0308(16) -0.0070(15) 0.0295(16) -0.0007(13)
    N2 0.0500(19) 0.0320(17) 0.0264(15) -0.0184(15) 0.0172(14) -0.0017(13)
    C1 0.0378(18) 0.0084(13) 0.0267(16) -0.0008(12) 0.0169(14) -0.0032(12)
    C2 0.0235(15) 0.0129(13) 0.0246(15) 0.0027(11) 0.0135(13) -0.0024(12)
    C3 0.0278(17) 0.0282(17) 0.043(2) -0.0029(14) 0.0192(16) -0.0153(16)
    C4 0.057(3) 0.0265(19) 0.091(4) -0.0157(18) 0.062(3) -0.022(2)
    C5 0.108(4) 0.0225(19) 0.066(3) 0.013(2) 0.070(3) 0.0097(19)
    C6 0.075(3) 0.051(3) 0.033(2) 0.032(2) 0.030(2) 0.0167(19)
    C7 0.0285(18) 0.042(2) 0.0258(17) 0.0099(15) 0.0105(14) -0.0001(15)
    C8 0.0256(16) 0.0215(15) 0.0253(16) 0.0038(13) 0.0152(13) 0.0028(13)
    C9 0.0186(15) 0.0209(15) 0.0253(16) 0.0035(12) 0.0127(13) 0.0033(12)
    C10 0.0217(15) 0.0198(15) 0.0293(17) 0.0035(12) 0.0127(13) 0.0056(13)
    C11 0.0248(16) 0.0286(17) 0.0275(17) 0.0080(14) 0.0140(14) 0.0099(14)
    C12 0.0263(17) 0.0344(18) 0.0230(16) 0.0053(14) 0.0098(14) -0.0028(14)
    C13 0.0250(16) 0.0219(16) 0.0337(18) 0.0021(13) 0.0119(14) -0.0034(14)
    C14 0.0222(15) 0.0189(15) 0.0291(16) 0.0037(12) 0.0146(13) 0.0057(12)
    C15 0.0237(16) 0.0210(15) 0.0223(15) -0.0019(12) 0.0115(13) -0.0034(12)
    C16 0.0212(16) 0.0246(16) 0.0233(16) -0.0016(13) 0.0071(13) -0.0064(13)
    C17 0.0287(17) 0.0275(17) 0.0257(17) -0.0075(14) 0.0112(14) -0.0077(14)
    C18 0.0291(19) 0.049(2) 0.0323(19) -0.0132(17) 0.0134(16) -0.0112(17)
    C19 0.0226(18) 0.069(3) 0.043(2) -0.0029(18) 0.0144(17) -0.010(2)
    C20 0.031(2) 0.054(3) 0.054(3) 0.0162(19) 0.0138(19) 0.002(2)
    C21 0.0315(19) 0.034(2) 0.040(2) 0.0057(15) 0.0131(16) 0.0026(16)
    C22 0.0207(15) 0.0162(14) 0.0223(15) 0.0007(12) 0.0094(12) -0.0022(12)
    C23 0.0235(15) 0.0118(14) 0.0251(15) -0.0007(11) 0.0097(13) 0.0009(11)
    C24 0.0281(16) 0.0139(14) 0.0275(16) -0.0021(12) 0.0137(13) -0.0006(12)
    C25 0.0275(16) 0.0177(14) 0.0230(15) -0.0006(12) 0.0130(13) 0.0005(12)
    C26 0.041(2) 0.0175(15) 0.0290(17) 0.0022(14) 0.0197(15) -0.0006(13)
    C27 0.046(2) 0.0271(17) 0.0273(17) 0.0006(15) 0.0255(16) -0.0036(14)
    C28 0.0375(19) 0.0219(16) 0.0228(16) -0.0024(14) 0.0162(15) 0.0008(13)
    C29 0.048(2) 0.0177(16) 0.0295(18) -0.0028(14) 0.0237(17) -0.0017(13)
    C30 0.044(2) 0.0207(15) 0.0280(17) -0.0046(14) 0.0242(16) -0.0037(13)
    C31 0.0234(16) 0.0205(15) 0.0306(17) 0.0049(12) 0.0152(14) 0.0003(13)
    C32 0.0178(15) 0.0264(17) 0.0331(18) 0.0069(13) 0.0098(14) 0.0017(14)
    C33 0.0247(18) 0.048(2) 0.0314(19) 0.0064(16) 0.0106(15) 0.0059(17)
    C34 0.028(2) 0.076(3) 0.031(2) 0.010(2) 0.0098(16) 0.003(2)
    C35 0.0255(19) 0.068(3) 0.043(2) 0.008(2) 0.0039(17) -0.020(2)
    C36 0.0274(19) 0.035(2) 0.058(3) 0.0038(16) 0.0083(18) -0.0115(19)
    C37 0.0241(17) 0.0282(18) 0.044(2) 0.0077(14) 0.0114(16) 0.0036(16)
    C38 0.0283(16) 0.0136(14) 0.0254(16) 0.0005(12) 0.0160(13) -0.0013(12)
    C39 0.0265(16) 0.0176(15) 0.0214(15) 0.0026(12) 0.0133(13) -0.0015(12)
    C40 0.0308(17) 0.0246(16) 0.0266(17) 0.0092(14) 0.0161(14) 0.0039(13)
    C41 0.050(2) 0.0233(17) 0.0348(19) 0.0058(15) 0.0287(18) 0.0055(14)
    C42 0.034(2) 0.042(2) 0.041(2) -0.0001(16) 0.0278(17) -0.0043(17)
    C43 0.0273(18) 0.056(2) 0.0338(19) 0.0129(17) 0.0167(16) 0.0014(18)
    C44 0.0311(18) 0.0361(19) 0.0250(17) 0.0106(15) 0.0155(14) 0.0043(14)
    C45 0.0260(16) 0.0216(16) 0.0281(17) -0.0034(13) 0.0127(14) -0.0052(13)
    C46 0.0207(16) 0.0269(17) 0.0284(17) -0.0036(13) 0.0076(14) -0.0088(13)
    C47 0.033(2) 0.034(2) 0.051(2) -0.0086(16) 0.0228(18) -0.0098(17)
    C48 0.029(2) 0.066(3) 0.066(3) -0.012(2) 0.024(2) -0.022(2)
    C49 0.024(2) 0.079(3) 0.056(3) 0.012(2) 0.0045(19) -0.026(3)
    C50 0.043(2) 0.047(3) 0.043(2) 0.019(2) -0.0054(19) -0.011(2)
    C51 0.033(2) 0.033(2) 0.0335(19) 0.0032(16) 0.0055(16) -0.0051(16)
    C52 0.0217(15) 0.0124(14) 0.0301(16) -0.0002(11) 0.0151(13) 0.0011(12)
    C53 0.0278(16) 0.0114(13) 0.0265(16) -0.0008(12) 0.0130(13) 0.0007(12)
    C54 0.0351(18) 0.0152(14) 0.0302(17) -0.0009(13) 0.0173(15) -0.0025(13)
    C55 0.0369(19) 0.0210(15) 0.0247(16) -0.0049(14) 0.0185(15) -0.0006(13)
    C56 0.106(4) 0.0200(18) 0.075(3) 0.008(2) 0.078(3) 0.0062(19)
    C57 0.110(4) 0.027(2) 0.073(3) 0.003(2) 0.080(3) 0.002(2)
    C58 0.041(2) 0.0245(17) 0.0223(16) -0.0130(15) 0.0158(15) -0.0032(13)
    C59 0.0326(18) 0.0236(16) 0.0310(18) -0.0021(14) 0.0129(15) 0.0034(14)
    C60 0.0326(18) 0.0217(16) 0.0297(17) -0.0009(13) 0.0169(15) 0.0009(13)
loop_
    _geom_bond_atom_site_label_1
    _geom_bond_atom_site_label_2
    _geom_bond_site_symmetry_2
    _geom_bond_distance
    _geom_bond_publ_flag
    Sn1 C1 . 2.149(3) ?
    Sn1 C15 . 2.153(3) ?
    Sn1 C8 . 2.156(3) ?
    Sn1 O1 . 2.182(2) ?
    Sn1 O2 2_656 2.320(2) ?
    Sn2 C45 . 2.144(3) ?
    Sn2 C38 . 2.149(3) ?
    Sn2 C31 . 2.164(3) ?
    Sn2 O5 . 2.199(2) ?
    Sn2 O6 2_556 2.334(2) ?
    O1 C22 . 1.267(3) ?
    O2 C22 . 1.272(3) ?
    O2 Sn1 2_646 2.320(2) ?
    O3 N1 . 1.222(6) ?
    O4 N1 . 1.235(7) ?
    O3' N1 . 1.223(6) ?
    O4' N1 . 1.238(7) ?
    O5 C52 . 1.264(3) ?
    O6 C52 . 1.259(3) ?
    O6 Sn2 2_546 2.334(2) ?
    O7 N2 . 1.231(7) ?
    O8 N2 . 1.240(7) ?
    O7' N2 . 1.230(7) ?
    O8' N2 . 1.235(7) ?
    N1 C28 . 1.447(3) ?
    N2 C58 . 1.446(3) ?
    C1 C2 . 1.499(3) ?
    C1 H1A . 0.9900 ?
    C1 H1B . 0.9900 ?
    C2 C3 . 1.3900 ?
    C2 C7 . 1.3900 ?
    C3 C4 . 1.3900 ?
    C3 H3 . 0.9500 ?
    C4 C5 . 1.3900 ?
    C4 H4 . 0.9500 ?
    C5 C6 . 1.3900 ?
    C5 H5 . 0.9500 ?
    C6 C7 . 1.3900 ?
    C6 H6 . 0.9500 ?
    C7 H7 . 0.9500 ?
    C8 C9 . 1.518(3) ?
    C8 H8A . 0.9900 ?
    C8 H8B . 0.9900 ?
    C9 C10 . 1.3900 ?
    C9 C14 . 1.3900 ?
    C10 C11 . 1.3900 ?
    C10 H10 . 0.9500 ?
    C11 C12 . 1.3900 ?
    C11 H11 . 0.9500 ?
    C12 C13 . 1.3900 ?
    C12 H12 . 0.9500 ?
    C13 C14 . 1.3900 ?
    C13 H13 . 0.9500 ?
    C14 H14 . 0.9500 ?
    C15 C16 . 1.512(3) ?
    C15 H15A . 0.9900 ?
    C15 H15B . 0.9900 ?
    C16 C17 . 1.3900 ?
    C16 C21 . 1.3900 ?
    C17 C18 . 1.3900 ?
    C17 H17 . 0.9500 ?
    C18 C19 . 1.3900 ?
    C18 H18 . 0.9500 ?
    C19 C20 . 1.3900 ?
    C19 H19 . 0.9500 ?
    C20 C21 . 1.3900 ?
    C20 H20 . 0.9500 ?
    C21 H21 . 0.9500 ?
    C22 C23 . 1.476(4) ?
    C23 C24 . 1.327(4) ?
    C23 H23 . 0.9500 ?
    C24 C25 . 1.473(3) ?
    C24 H24 . 0.9500 ?
    C25 C26 . 1.3900 ?
    C25 C30 . 1.3900 ?
    C26 C27 . 1.3900 ?
    C26 H26 . 0.9500 ?
    C27 C28 . 1.3900 ?
    C27 H27 . 0.9500 ?
    C28 C29 . 1.3900 ?
    C29 C30 . 1.3900 ?
    C29 H29 . 0.9500 ?
    C30 H30 . 0.9500 ?
    C31 C32 . 1.513(4) ?
    C31 H31A . 0.9900 ?
    C31 H31B . 0.9900 ?
    C32 C33 . 1.3900 ?
    C32 C37 . 1.3900 ?
    C33 C34 . 1.3900 ?
    C33 H33 . 0.9500 ?
    C34 C35 . 1.3900 ?
    C34 H34 . 0.9500 ?
    C35 C36 . 1.3900 ?
    C35 H35 . 0.9500 ?
    C36 C37 . 1.3900 ?
    C36 H36 . 0.9500 ?
    C37 H37 . 0.9500 ?
    C38 C39 . 1.513(3) ?
    C38 H38A . 0.9900 ?
    C38 H38B . 0.9900 ?
    C39 C40 . 1.3900 ?
    C39 C44 . 1.3900 ?
    C40 C41 . 1.3900 ?
    C40 H40 . 0.9500 ?
    C41 C42 . 1.3900 ?
    C41 H41 . 0.9500 ?
    C42 C43 . 1.3900 ?
    C42 H42 . 0.9500 ?
    C43 C44 . 1.3900 ?
    C43 H43 . 0.9500 ?
    C44 H44 . 0.9500 ?
    C45 C46 . 1.513(3) ?
    C45 H45A . 0.9900 ?
    C45 H45B . 0.9900 ?
    C46 C47 . 1.3900 ?
    C46 C51 . 1.3900 ?
    C47 C48 . 1.3900 ?
    C47 H47 . 0.9500 ?
    C48 C49 . 1.3900 ?
    C48 H48 . 0.9500 ?
    C49 C50 . 1.3900 ?
    C49 H49 . 0.9500 ?
    C50 C51 . 1.3900 ?
    C50 H50 . 0.9500 ?
    C51 H51 . 0.9500 ?
    C52 C53 . 1.485(4) ?
    C53 C54 . 1.334(4) ?
    C53 H53 . 0.9500 ?
    C54 C55 . 1.468(3) ?
    C54 H54 . 0.9500 ?
    C55 C56 . 1.3900 ?
    C55 C60 . 1.3900 ?
    C56 C57 . 1.3900 ?
    C56 H56 . 0.9500 ?
    C57 C58 . 1.3900 ?
    C57 H57 . 0.9500 ?
    C58 C59 . 1.3900 ?
    C59 C60 . 1.3900 ?
    C59 H59 . 0.9500 ?
    C60 H60 . 0.9500 ?
loop_
    _geom_angle_atom_site_label_1
    _geom_angle_atom_site_label_2
    _geom_angle_atom_site_label_3
    _geom_angle_site_symmetry_1
    _geom_angle_site_symmetry_3
    _geom_angle
    _geom_angle_publ_flag
    C1 Sn1 C15 . . 116.64(12) ?
    C1 Sn1 C8 . . 117.02(13) ?
    C15 Sn1 C8 . . 125.49(12) ?
    C1 Sn1 O1 . . 91.07(9) ?
    C15 Sn1 O1 . . 94.51(10) ?
    C8 Sn1 O1 . . 93.42(10) ?
    C1 Sn1 O2 . 2_656 80.82(10) ?
    C15 Sn1 O2 . 2_656 89.00(10) ?
    C8 Sn1 O2 . 2_656 90.47(10) ?
    O1 Sn1 O2 . 2_656 171.89(8) ?
    C45 Sn2 C38 . . 122.28(12) ?
    C45 Sn2 C31 . . 123.99(12) ?
    C38 Sn2 C31 . . 112.99(12) ?
    C45 Sn2 O5 . . 94.59(11) ?
    C38 Sn2 O5 . . 89.97(9) ?
    C31 Sn2 O5 . . 93.75(10) ?
    C45 Sn2 O6 . 2_556 88.74(10) ?
    C38 Sn2 O6 . 2_556 83.09(10) ?
    C31 Sn2 O6 . 2_556 89.43(10) ?
    O5 Sn2 O6 . 2_556 173.04(8) ?
    C22 O1 Sn1 . . 121.17(19) ?
    C22 O2 Sn1 . 2_646 139.0(2) ?
    C52 O5 Sn2 . . 120.44(19) ?
    C52 O6 Sn2 . 2_546 141.3(2) ?
    O3 N1 O4 . . 126.9(12) ?
    O3' N1 O4' . . 121.7(12) ?
    O3 N1 C28 . . 118.3(7) ?
    O3' N1 C28 . . 119.6(7) ?
    O4 N1 C28 . . 114.8(10) ?
    O4' N1 C28 . . 118.7(11) ?
    O7' N2 O8' . . 118(3) ?
    O7 N2 O8 . . 130(2) ?
    O7' N2 C58 . . 118.8(18) ?
    O7 N2 C58 . . 115.1(18) ?
    O8' N2 C58 . . 122.7(16) ?
    O8 N2 C58 . . 114.7(15) ?
    C2 C1 Sn1 . . 115.87(18) ?
    C2 C1 H1A . . 108.3 ?
    Sn1 C1 H1A . . 108.3 ?
    C2 C1 H1B . . 108.3 ?
    Sn1 C1 H1B . . 108.3 ?
    H1A C1 H1B . . 107.4 ?
    C3 C2 C7 . . 120.0 ?
    C3 C2 C1 . . 120.75(19) ?
    C7 C2 C1 . . 119.23(19) ?
    C2 C3 C4 . . 120.0 ?
    C2 C3 H3 . . 120.0 ?
    C4 C3 H3 . . 120.0 ?
    C5 C4 C3 . . 120.0 ?
    C5 C4 H4 . . 120.0 ?
    C3 C4 H4 . . 120.0 ?
    C4 C5 C6 . . 120.0 ?
    C4 C5 H5 . . 120.0 ?
    C6 C5 H5 . . 120.0 ?
    C5 C6 C7 . . 120.0 ?
    C5 C6 H6 . . 120.0 ?
    C7 C6 H6 . . 120.0 ?
    C6 C7 C2 . . 120.0 ?
    C6 C7 H7 . . 120.0 ?
    C2 C7 H7 . . 120.0 ?
    C9 C8 Sn1 . . 109.68(17) ?
    C9 C8 H8A . . 109.7 ?
    Sn1 C8 H8A . . 109.7 ?
    C9 C8 H8B . . 109.7 ?
    Sn1 C8 H8B . . 109.7 ?
    H8A C8 H8B . . 108.2 ?
    C10 C9 C14 . . 120.0 ?
    C10 C9 C8 . . 120.19(17) ?
    C14 C9 C8 . . 119.81(17) ?
    C9 C10 C11 . . 120.0 ?
    C9 C10 H10 . . 120.0 ?
    C11 C10 H10 . . 120.0 ?
    C12 C11 C10 . . 120.0 ?
    C12 C11 H11 . . 120.0 ?
    C10 C11 H11 . . 120.0 ?
    C11 C12 C13 . . 120.0 ?
    C11 C12 H12 . . 120.0 ?
    C13 C12 H12 . . 120.0 ?
    C14 C13 C12 . . 120.0 ?
    C14 C13 H13 . . 120.0 ?
    C12 C13 H13 . . 120.0 ?
    C13 C14 C9 . . 120.0 ?
    C13 C14 H14 . . 120.0 ?
    C9 C14 H14 . . 120.0 ?
    C16 C15 Sn1 . . 110.42(18) ?
    C16 C15 H15A . . 109.6 ?
    Sn1 C15 H15A . . 109.6 ?
    C16 C15 H15B . . 109.6 ?
    Sn1 C15 H15B . . 109.6 ?
    H15A C15 H15B . . 108.1 ?
    C17 C16 C21 . . 120.0 ?
    C17 C16 C15 . . 119.98(18) ?
    C21 C16 C15 . . 119.98(18) ?
    C18 C17 C16 . . 120.0 ?
    C18 C17 H17 . . 120.0 ?
    C16 C17 H17 . . 120.0 ?
    C17 C18 C19 . . 120.0 ?
    C17 C18 H18 . . 120.0 ?
    C19 C18 H18 . . 120.0 ?
    C20 C19 C18 . . 120.0 ?
    C20 C19 H19 . . 120.0 ?
    C18 C19 H19 . . 120.0 ?
    C19 C20 C21 . . 120.0 ?
    C19 C20 H20 . . 120.0 ?
    C21 C20 H20 . . 120.0 ?
    C20 C21 C16 . . 120.0 ?
    C20 C21 H21 . . 120.0 ?
    C16 C21 H21 . . 120.0 ?
    O1 C22 O2 . . 122.5(3) ?
    O1 C22 C23 . . 117.2(3) ?
    O2 C22 C23 . . 120.2(3) ?
    C24 C23 C22 . . 121.6(3) ?
    C24 C23 H23 . . 119.2 ?
    C22 C23 H23 . . 119.2 ?
    C23 C24 C25 . . 126.7(3) ?
    C23 C24 H24 . . 116.6 ?
    C25 C24 H24 . . 116.6 ?
    C26 C25 C30 . . 120.0 ?
    C26 C25 C24 . . 117.50(17) ?
    C30 C25 C24 . . 122.48(17) ?
    C25 C26 C27 . . 120.0 ?
    C25 C26 H26 . . 120.0 ?
    C27 C26 H26 . . 120.0 ?
    C26 C27 C28 . . 120.0 ?
    C26 C27 H27 . . 120.0 ?
    C28 C27 H27 . . 120.0 ?
    C29 C28 C27 . . 120.0 ?
    C29 C28 N1 . . 119.86(17) ?
    C27 C28 N1 . . 120.13(17) ?
    C28 C29 C30 . . 120.0 ?
    C28 C29 H29 . . 120.0 ?
    C30 C29 H29 . . 120.0 ?
    C29 C30 C25 . . 120.0 ?
    C29 C30 H30 . . 120.0 ?
    C25 C30 H30 . . 120.0 ?
    C32 C31 Sn2 . . 107.96(18) ?
    C32 C31 H31A . . 110.1 ?
    Sn2 C31 H31A . . 110.1 ?
    C32 C31 H31B . . 110.1 ?
    Sn2 C31 H31B . . 110.1 ?
    H31A C31 H31B . . 108.4 ?
    C33 C32 C37 . . 120.0 ?
    C33 C32 C31 . . 120.21(19) ?
    C37 C32 C31 . . 119.60(18) ?
    C32 C33 C34 . . 120.0 ?
    C32 C33 H33 . . 120.0 ?
    C34 C33 H33 . . 120.0 ?
    C33 C34 C35 . . 120.0 ?
    C33 C34 H34 . . 120.0 ?
    C35 C34 H34 . . 120.0 ?
    C36 C35 C34 . . 120.0 ?
    C36 C35 H35 . . 120.0 ?
    C34 C35 H35 . . 120.0 ?
    C35 C36 C37 . . 120.0 ?
    C35 C36 H36 . . 120.0 ?
    C37 C36 H36 . . 120.0 ?
    C36 C37 C32 . . 120.0 ?
    C36 C37 H37 . . 120.0 ?
    C32 C37 H37 . . 120.0 ?
    C39 C38 Sn2 . . 116.21(18) ?
    C39 C38 H38A . . 108.2 ?
    Sn2 C38 H38A . . 108.2 ?
    C39 C38 H38B . . 108.2 ?
    Sn2 C38 H38B . . 108.2 ?
    H38A C38 H38B . . 107.4 ?
    C40 C39 C44 . . 120.0 ?
    C40 C39 C38 . . 120.74(17) ?
    C44 C39 C38 . . 119.26(17) ?
    C39 C40 C41 . . 120.0 ?
    C39 C40 H40 . . 120.0 ?
    C41 C40 H40 . . 120.0 ?
    C42 C41 C40 . . 120.0 ?
    C42 C41 H41 . . 120.0 ?
    C40 C41 H41 . . 120.0 ?
    C41 C42 C43 . . 120.0 ?
    C41 C42 H42 . . 120.0 ?
    C43 C42 H42 . . 120.0 ?
    C44 C43 C42 . . 120.0 ?
    C44 C43 H43 . . 120.0 ?
    C42 C43 H43 . . 120.0 ?
    C43 C44 C39 . . 120.0 ?
    C43 C44 H44 . . 120.0 ?
    C39 C44 H44 . . 120.0 ?
    C46 C45 Sn2 . . 113.29(19) ?
    C46 C45 H45A . . 108.9 ?
    Sn2 C45 H45A . . 108.9 ?
    C46 C45 H45B . . 108.9 ?
    Sn2 C45 H45B . . 108.9 ?
    H45A C45 H45B . . 107.7 ?
    C47 C46 C51 . . 120.0 ?
    C47 C46 C45 . . 120.02(19) ?
    C51 C46 C45 . . 119.97(19) ?
    C46 C47 C48 . . 120.0 ?
    C46 C47 H47 . . 120.0 ?
    C48 C47 H47 . . 120.0 ?
    C47 C48 C49 . . 120.0 ?
    C47 C48 H48 . . 120.0 ?
    C49 C48 H48 . . 120.0 ?
    C50 C49 C48 . . 120.0 ?
    C50 C49 H49 . . 120.0 ?
    C48 C49 H49 . . 120.0 ?
    C49 C50 C51 . . 120.0 ?
    C49 C50 H50 . . 120.0 ?
    C51 C50 H50 . . 120.0 ?
    C50 C51 C46 . . 120.0 ?
    C50 C51 H51 . . 120.0 ?
    C46 C51 H51 . . 120.0 ?
    O6 C52 O5 . . 124.0(3) ?
    O6 C52 C53 . . 119.5(3) ?
    O5 C52 C53 . . 116.4(3) ?
    C54 C53 C52 . . 121.9(3) ?
    C54 C53 H53 . . 119.0 ?
    C52 C53 H53 . . 119.0 ?
    C53 C54 C55 . . 126.4(3) ?
    C53 C54 H54 . . 116.8 ?
    C55 C54 H54 . . 116.8 ?
    C56 C55 C60 . . 120.0 ?
    C56 C55 C54 . . 117.85(18) ?
    C60 C55 C54 . . 122.14(18) ?
    C57 C56 C55 . . 120.0 ?
    C57 C56 H56 . . 120.0 ?
    C55 C56 H56 . . 120.0 ?
    C56 C57 C58 . . 120.0 ?
    C56 C57 H57 . . 120.0 ?
    C58 C57 H57 . . 120.0 ?
    C57 C58 C59 . . 120.0 ?
    C57 C58 N2 . . 119.3(2) ?
    C59 C58 N2 . . 120.7(2) ?
    C60 C59 C58 . . 120.0 ?
    C60 C59 H59 . . 120.0 ?
    C58 C59 H59 . . 120.0 ?
    C59 C60 C55 . . 120.0 ?
    C59 C60 H60 . . 120.0 ?
    C55 C60 H60 . . 120.0 ?
loop_
    _geom_torsion_atom_site_label_1
    _geom_torsion_atom_site_label_2
    _geom_torsion_atom_site_label_3
    _geom_torsion_atom_site_label_4
    _geom_torsion_site_symmetry_1
    _geom_torsion_site_symmetry_2
    _geom_torsion_site_symmetry_3
    _geom_torsion_site_symmetry_4
    _geom_torsion
    _geom_torsion_publ_flag
    C1 Sn1 O1 C22 . . . . 175.8(2) ?
    C15 Sn1 O1 C22 . . . . 58.9(2) ?
    C8 Sn1 O1 C22 . . . . -67.1(2) ?
    C45 Sn2 O5 C52 . . . . 62.7(3) ?
    C38 Sn2 O5 C52 . . . . -174.9(3) ?
    C31 Sn2 O5 C52 . . . . -61.9(3) ?
    C15 Sn1 C1 C2 . . . . 94.9(2) ?
    C8 Sn1 C1 C2 . . . . -95.0(2) ?
    O1 Sn1 C1 C2 . . . . -0.6(2) ?
    O2 Sn1 C1 C2 2_656 . . . 179.2(2) ?
    Sn1 C1 C2 C3 . . . . -85.2(2) ?
    Sn1 C1 C2 C7 . . . . 93.0(2) ?
    C7 C2 C3 C4 . . . . 0.0 ?
    C1 C2 C3 C4 . . . . 178.2(2) ?
    C2 C3 C4 C5 . . . . 0.0 ?
    C3 C4 C5 C6 . . . . 0.0 ?
    C4 C5 C6 C7 . . . . 0.0 ?
    C5 C6 C7 C2 . . . . 0.0 ?
    C3 C2 C7 C6 . . . . 0.0 ?
    C1 C2 C7 C6 . . . . -178.2(2) ?
    C1 Sn1 C8 C9 . . . . 22.8(2) ?
    C15 Sn1 C8 C9 . . . . -168.14(16) ?
    O1 Sn1 C8 C9 . . . . -70.14(18) ?
    O2 Sn1 C8 C9 2_656 . . . 102.75(18) ?
    Sn1 C8 C9 C10 . . . . 86.16(19) ?
    Sn1 C8 C9 C14 . . . . -92.93(18) ?
    C14 C9 C10 C11 . . . . 0.0 ?
    C8 C9 C10 C11 . . . . -179.1(2) ?
    C9 C10 C11 C12 . . . . 0.0 ?
    C10 C11 C12 C13 . . . . 0.0 ?
    C11 C12 C13 C14 . . . . 0.0 ?
    C12 C13 C14 C9 . . . . 0.0 ?
    C10 C9 C14 C13 . . . . 0.0 ?
    C8 C9 C14 C13 . . . . 179.1(2) ?
    C1 Sn1 C15 C16 . . . . -22.7(2) ?
    C8 Sn1 C15 C16 . . . . 168.22(17) ?
    O1 Sn1 C15 C16 . . . . 70.77(19) ?
    O2 Sn1 C15 C16 2_656 . . . -101.91(19) ?
    Sn1 C15 C16 C17 . . . . -83.3(2) ?
    Sn1 C15 C16 C21 . . . . 94.47(19) ?
    C21 C16 C17 C18 . . . . 0.0 ?
    C15 C16 C17 C18 . . . . 177.8(2) ?
    C16 C17 C18 C19 . . . . 0.0 ?
    C17 C18 C19 C20 . . . . 0.0 ?
    C18 C19 C20 C21 . . . . 0.0 ?
    C19 C20 C21 C16 . . . . 0.0 ?
    C17 C16 C21 C20 . . . . 0.0 ?
    C15 C16 C21 C20 . . . . -177.8(2) ?
    Sn1 O1 C22 O2 . . . . 4.7(4) ?
    Sn1 O1 C22 C23 . . . . -175.23(19) ?
    Sn1 O2 C22 O1 2_646 . . . -175.1(2) ?
    Sn1 O2 C22 C23 2_646 . . . 4.8(5) ?
    O1 C22 C23 C24 . . . . -2.4(4) ?
    O2 C22 C23 C24 . . . . 177.7(3) ?
    C22 C23 C24 C25 . . . . 177.8(3) ?
    C23 C24 C25 C26 . . . . -179.2(3) ?
    C23 C24 C25 C30 . . . . -1.0(4) ?
    C30 C25 C26 C27 . . . . 0.0 ?
    C24 C25 C26 C27 . . . . 178.2(2) ?
    C25 C26 C27 C28 . . . . 0.0 ?
    C26 C27 C28 C29 . . . . 0.0 ?
    C26 C27 C28 N1 . . . . 179.1(2) ?
    O3 N1 C28 C29 . . . . -18.7(4) ?
    O3' N1 C28 C29 . . . . 8.5(4) ?
    O4 N1 C28 C29 . . . . 160.8(5) ?
    O4' N1 C28 C29 . . . . -171.4(4) ?
    O3 N1 C28 C27 . . . . 162.2(4) ?
    O3' N1 C28 C27 . . . . -170.6(4) ?
    O4 N1 C28 C27 . . . . -18.3(5) ?
    O4' N1 C28 C27 . . . . 9.5(4) ?
    C27 C28 C29 C30 . . . . 0.0 ?
    N1 C28 C29 C30 . . . . -179.1(2) ?
    C28 C29 C30 C25 . . . . 0.0 ?
    C26 C25 C30 C29 . . . . 0.0 ?
    C24 C25 C30 C29 . . . . -178.1(2) ?
    C45 Sn2 C31 C32 . . . . 178.15(17) ?
    C38 Sn2 C31 C32 . . . . 7.8(2) ?
    O5 Sn2 C31 C32 . . . . -83.74(19) ?
    O6 Sn2 C31 C32 2_556 . . . 90.06(18) ?
    Sn2 C31 C32 C33 . . . . 77.7(2) ?
    Sn2 C31 C32 C37 . . . . -97.25(18) ?
    C37 C32 C33 C34 . . . . 0.0 ?
    C31 C32 C33 C34 . . . . -175.0(2) ?
    C32 C33 C34 C35 . . . . 0.0 ?
    C33 C34 C35 C36 . . . . 0.0 ?
    C34 C35 C36 C37 . . . . 0.0 ?
    C35 C36 C37 C32 . . . . 0.0 ?
    C33 C32 C37 C36 . . . . 0.0 ?
    C31 C32 C37 C36 . . . . 175.0(2) ?
    C45 Sn2 C38 C39 . . . . 52.1(2) ?
    C31 Sn2 C38 C39 . . . . -137.34(19) ?
    O5 Sn2 C38 C39 . . . . -43.3(2) ?
    O6 Sn2 C38 C39 2_556 . . . 136.2(2) ?
    Sn2 C38 C39 C40 . . . . 85.3(2) ?
    Sn2 C38 C39 C44 . . . . -94.2(2) ?
    C44 C39 C40 C41 . . . . 0.0 ?
    C38 C39 C40 C41 . . . . -179.5(2) ?
    C39 C40 C41 C42 . . . . 0.0 ?
    C40 C41 C42 C43 . . . . 0.0 ?
    C41 C42 C43 C44 . . . . 0.0 ?
    C42 C43 C44 C39 . . . . 0.0 ?
    C40 C39 C44 C43 . . . . 0.0 ?
    C38 C39 C44 C43 . . . . 179.5(2) ?
    C38 Sn2 C45 C46 . . . . -5.7(3) ?
    C31 Sn2 C45 C46 . . . . -175.18(18) ?
    O5 Sn2 C45 C46 . . . . 87.2(2) ?
    O6 Sn2 C45 C46 2_556 . . . -86.7(2) ?
    Sn2 C45 C46 C47 . . . . -84.2(2) ?
    Sn2 C45 C46 C51 . . . . 94.3(2) ?
    C51 C46 C47 C48 . . . . 0.0 ?
    C45 C46 C47 C48 . . . . 178.5(2) ?
    C46 C47 C48 C49 . . . . 0.0 ?
    C47 C48 C49 C50 . . . . 0.0 ?
    C48 C49 C50 C51 . . . . 0.0 ?
    C49 C50 C51 C46 . . . . 0.0 ?
    C47 C46 C51 C50 . . . . 0.0 ?
    C45 C46 C51 C50 . . . . -178.5(2) ?
    Sn2 O6 C52 O5 2_546 . . . -176.0(2) ?
    Sn2 O6 C52 C53 2_546 . . . 3.1(5) ?
    Sn2 O5 C52 O6 . . . . 2.2(4) ?
    Sn2 O5 C52 C53 . . . . -176.9(2) ?
    O6 C52 C53 C54 . . . . -167.7(3) ?
    O5 C52 C53 C54 . . . . 11.4(5) ?
    C52 C53 C54 C55 . . . . 176.5(3) ?
    C53 C54 C55 C56 . . . . -169.4(3) ?
    C53 C54 C55 C60 . . . . 11.8(5) ?
    C60 C55 C56 C57 . . . . 0.0 ?
    C54 C55 C56 C57 . . . . -178.8(2) ?
    C55 C56 C57 C58 . . . . 0.0 ?
    C56 C57 C58 C59 . . . . 0.0 ?
    C56 C57 C58 N2 . . . . 178.0(2) ?
    O7' N2 C58 C57 . . . . 177.1(10) ?
    O7 N2 C58 C57 . . . . -167.7(10) ?
    O8' N2 C58 C57 . . . . -3.0(10) ?
    O8 N2 C58 C57 . . . . 12.3(10) ?
    O7' N2 C58 C59 . . . . -4.9(10) ?
    O7 N2 C58 C59 . . . . 10.2(10) ?
    O8' N2 C58 C59 . . . . 175.0(10) ?
    O8 N2 C58 C59 . . . . -169.8(10) ?
    C57 C58 C59 C60 . . . . 0.0 ?
    N2 C58 C59 C60 . . . . -177.9(2) ?
    C58 C59 C60 C55 . . . . 0.0 ?
    C56 C55 C60 C59 . . . . 0.0 ?
    C54 C55 C60 C59 . . . . 178.7(3) ?
