# Supplementary material for: catena-Poly[[tribenzyl­tin(IV)]-μ-4-nitro­cinnamato-κ2 O:O′]
Source: Acta Crystallogr Sect E Struct Rep Online. 2008 Oct 11;64(Pt 11):m1390. doi: 10.1107/S1600536808032236 (PMC2959618; doi:10.1107/S1600536808032236)
Supplement: Supplementary file 2 [file e-64-m1390-Isup2.hkl]

# 
# h,k,l, Fc-squared, Fo-squared, sigma(Fo-squared) and status flag 
# 
data_I
_shelx_title '  P21/n' 
_shelx_refln_list_code          4 
_shelx_F_calc_maximum     1060.24 
_exptl_crystal_F_000      2368.00 
_reflns_d_resolution_high  0.7696 
 
loop_ 
 _symmetry_equiv_pos_as_xyz 
 'x, y, z' 
 '-x+1/2, y+1/2, -z+1/2' 
 '-x, -y, -z' 
 'x-1/2, -y-1/2, z-1/2' 
 
_cell_length_a    21.4850 
_cell_length_b    10.2134 
_cell_length_c    25.9562 
_cell_angle_alpha  90.000 
_cell_angle_beta  112.133 
_cell_angle_gamma  90.000 
 
_shelx_F_squared_multiplier     1.000 
 
loop_ 
 _refln_index_h 
 _refln_index_k 
 _refln_index_l 
 _refln_F_squared_calc 
 _refln_F_squared_meas 
 _refln_F_squared_sigma 
 _refln_observed_status 
   4   0   0    26382.23    29322.53    373.14 o 
   6   0   0   144141.81   148909.36   1776.17 o 
   8   0   0   109056.67    55346.54    968.17 o 
  10   0   0    70469.09    41205.56    761.90 o 
  12   0   0    46708.00    46753.45    928.82 o 
  14   0   0    18069.38    17720.33    456.66 o 
  16   0   0    16907.96    17232.98    273.04 o 
  18   0   0     2352.71     2288.84    125.16 o 
  20   0   0     1934.62     2076.68    146.19 o 
  22   0   0      867.27      982.47    128.99 o 
  24   0   0      226.21        8.31    145.46 o 
   1   1   0      289.28      310.79     13.08 o 
   2   1   0     2496.25     2713.44     36.25 o 
   3   1   0       90.26       14.73     15.08 o 
   4   1   0     1067.60     1221.79     28.92 o 
   5   1   0      714.85      801.87     36.84 o 
   6   1   0    14239.33    15044.88    143.85 o 
   7   1   0     1777.98     1657.42     48.09 o 
   8   1   0     7532.22     7943.87     98.65 o 
   9   1   0      124.76      224.83     29.98 o 
  10   1   0     1151.35     1113.18     44.53 o 
  11   1   0      834.89      818.05     49.92 o 
  12   1   0     2948.36     2869.94     83.22 o 
  13   1   0      515.97      435.77     43.64 o 
  14   1   0     1141.43     1082.06     55.85 o 
  15   1   0       58.79        7.03     40.30 o 
  16   1   0     2087.91     2273.16     85.32 o 
  17   1   0      284.17      300.00     62.96 o 
  18   1   0     6795.14     6661.47    150.91 o 
  19   1   0      431.71      469.56     72.19 o 
  20   1   0     1281.40     1249.91     90.11 o 
  21   1   0      611.13      490.45     78.76 o 
  22   1   0     3571.27     3767.50    134.06 o 
  23   1   0      220.54      250.68     88.03 o 
  24   1   0     1644.77     1786.36    112.45 o 
  25   1   0      119.31      121.30     94.55 o 
   0   2   0    20473.72    21599.26    231.44 o 
   1   2   0    16561.08    17012.56    168.66 o 
   2   2   0     6275.19     6610.72     71.02 o 
   3   2   0     6133.39     6114.62     56.02 o 
   4   2   0     9236.67    10419.39    108.47 o 
   5   2   0      682.04     1072.19     37.36 o 
   6   2   0     4730.31     4395.32     70.93 o 
   7   2   0     5234.93     5096.37     87.55 o 
   8   2   0    14833.65    14572.94    190.34 o 
   9   2   0     9353.21     9774.01    105.68 o 
  10   2   0     5507.85     5644.11     79.40 o 
  11   2   0     4184.47     3952.88     70.56 o 
  12   2   0    13272.70    12686.64    150.89 o 
  13   2   0     2369.95     2448.59    102.50 o 
  14   2   0     2169.87     2185.83    108.17 o 
  15   2   0     1045.88      951.50     65.75 o 
  16   2   0      865.05     1128.50     72.72 o 
  17   2   0      165.38      112.18     52.07 o 
  18   2   0      201.15      150.90     54.75 o 
  19   2   0      527.71      483.65     63.85 o 
  20   2   0      276.24      166.82     87.11 o 
  21   2   0      478.20      471.20     81.17 o 
  22   2   0      771.10      778.44    139.71 o 
  23   2   0       38.72      -88.95     81.01 o 
  24   2   0       61.60      -34.85     85.45 o 
  25   2   0      115.11      117.90     94.11 o 
   1   3   0     4632.93     4486.84     54.86 o 
   2   3   0     6250.20     6421.40     71.90 o 
   3   3   0     8914.86     8481.24     79.53 o 
   4   3   0     3597.35     3463.48     54.23 o 
   5   3   0     3592.06     3859.11     67.56 o 
   6   3   0     5822.10     6265.35    115.62 o 
   7   3   0     6176.44     6485.09     92.84 o 
   8   3   0     5056.38     5047.30     84.26 o 
   9   3   0     9661.10     9993.01    126.71 o 
  10   3   0      958.04      843.76     50.72 o 
  11   3   0    13233.63    14209.51    164.18 o 
  12   3   0     4554.95     4756.91    104.05 o 
  13   3   0     8789.38     8861.11    145.27 o 
  14   3   0     8282.05     8187.12    144.21 o 
  15   3   0    11856.33    12050.87    183.57 o 
  16   3   0     7505.82     7896.38    150.23 o 
  17   3   0     7285.00     7212.23    191.20 o 
  18   3   0     4209.77     4202.53    121.03 o 
  19   3   0    12169.58    11961.98    186.31 o 
  20   3   0     8990.81     8854.58    163.89 o 
  21   3   0    12587.48    12065.21    223.65 o 
  22   3   0     4894.18     4966.36    194.68 o 
  23   3   0     4326.37     4180.79    206.94 o 
  24   3   0     2090.62     2122.61    171.45 o 
  25   3   0     6879.69     6568.83    252.04 o 
   0   4   0     1840.69     1913.03     87.53 o 
   1   4   0      574.57      436.14     26.88 o 
   2   4   0     2102.89     2131.77     48.05 o 
   3   4   0     7705.00     7586.64    106.39 o 
   4   4   0      223.03      260.62     30.93 o 
   5   4   0     3059.24     2881.74     59.63 o 
   6   4   0     2400.78     2250.11     65.08 o 
   7   4   0     8213.52     7515.54    133.93 o 
   8   4   0        6.94      -14.45     30.52 o 
   9   4   0     2556.01     2447.27    105.46 o 
  10   4   0     1244.43     1124.12     53.67 o 
  11   4   0      545.69      618.03     49.30 o 
  12   4   0      125.73       80.97     44.61 o 
  13   4   0      651.72      809.11     78.85 o 
  14   4   0     1603.37     1562.50     75.90 o 
  15   4   0     2269.00     2377.42     92.28 o 
  16   4   0        7.35       51.64     60.58 o 
  17   4   0      897.87      775.35     66.68 o 
  18   4   0      333.03      251.64     59.43 o 
  19   4   0      188.47       13.85     84.63 o 
  20   4   0     1722.02     1764.34    106.77 o 
  21   4   0       60.99       53.37     61.16 o 
  22   4   0       12.88      -29.07     64.64 o 
  23   4   0        6.83      -60.08     73.14 o 
  24   4   0       19.90      -69.60    106.53 o 
   1   5   0     3665.32     3869.85     65.71 o 
   2   5   0      605.20      634.11     34.10 o 
   3   5   0     8094.58     8382.41     91.86 o 
   4   5   0     1413.99     1434.98     50.92 o 
   5   5   0      130.29       68.87     27.25 o 
   6   5   0        9.08      -36.23     24.16 o 
   7   5   0       42.52      -48.44     32.29 o 
   8   5   0      883.92     1042.91     52.45 o 
   9   5   0     5772.11     5279.12    119.54 o 
  10   5   0     1911.06     1851.23     68.63 o 
  11   5   0     5051.80     4673.29     99.68 o 
  12   5   0       86.02       20.44     49.02 o 
  13   5   0     9615.47     8994.54    160.06 o 
  14   5   0        1.86      -64.57     55.32 o 
  15   5   0    12194.75    11712.07    187.02 o 
  16   5   0      778.54      749.46     65.69 o 
  17   5   0     5165.69     5069.24    143.64 o 
  18   5   0      366.87      333.53     73.64 o 
  19   5   0     5530.20     5115.95    178.46 o 
  20   5   0      712.70      662.74    101.19 o 
  21   5   0     5012.81     4861.21    155.55 o 
  22   5   0       20.96      -32.97     71.97 o 
  23   5   0     1810.93     1862.75    144.83 o 
   0   6   0    19269.89    19548.64    230.61 o 
   1   6   0    88529.32    87949.02    530.39 o 
   2   6   0     1884.25     1769.97     48.81 o 
   3   6   0    50683.38    50980.71    405.54 o 
   4   6   0     4715.45     4965.91     84.92 o 
   5   6   0    52796.30    53393.62    423.53 o 
   6   6   0     7681.32     7516.20    104.67 o 
   7   6   0    71417.73    72046.45    554.28 o 
   8   6   0     6786.24     6656.23    116.10 o 
   9   6   0    37429.27    37231.81    353.13 o 
  10   6   0     2853.00     2825.59     85.74 o 
  11   6   0    13163.14    12343.85    188.68 o 
  12   6   0      493.91      395.05     61.84 o 
  13   6   0    13080.81    12472.02    196.94 o 
  14   6   0     1509.94     1719.49    108.77 o 
  15   6   0     9900.39     9407.96    186.92 o 
  16   6   0     1591.96     1721.79     98.78 o 
  17   6   0     4483.90     4344.90    137.36 o 
  18   6   0       58.92       -8.12     99.13 o 
  19   6   0     1879.07     1750.90    166.06 o 
  20   6   0       26.70     -119.80     98.51 o 
  21   6   0      818.19      774.35    120.70 o 
  22   6   0        0.13      -67.98     94.59 o 
  23   6   0      247.84       33.32    102.07 o 
   1   7   0       53.78        4.90     27.47 o 
   2   7   0       44.77       72.48     35.09 o 
   3   7   0      133.90      148.89     37.00 o 
   4   7   0      228.76      170.40     37.59 o 
   5   7   0       12.82       44.34     34.81 o 
   6   7   0      335.02      382.16     44.17 o 
   7   7   0       68.75       21.40     41.84 o 
   8   7   0      210.17      299.59     48.97 o 
   9   7   0      894.59      948.42     61.67 o 
  10   7   0      990.05      968.76    103.26 o 
  11   7   0      193.41      148.19     57.09 o 
  12   7   0      129.34      121.31     57.68 o 
  13   7   0      951.47      985.16     73.61 o 
  14   7   0      205.69      372.00     62.79 o 
  15   7   0      471.19      599.93     70.36 o 
  16   7   0      308.72      390.68     76.96 o 
  17   7   0      147.09      263.72     75.25 o 
  18   7   0       65.67      101.68     93.68 o 
  19   7   0      610.98      785.30    117.27 o 
  20   7   0      127.42      157.44    100.57 o 
  21   7   0       49.12      163.11    104.27 o 
   0   8   0    14476.49    14012.77    241.55 o 
   1   8   0    14324.32    14285.52    147.64 o 
   2   8   0    13068.01    12595.15    146.30 o 
   3   8   0     8930.68     8637.31    119.10 o 
   4   8   0    14462.31    13905.50    170.00 o 
   5   8   0    10778.06    10458.81    161.36 o 
   6   8   0    12904.28    12329.88    177.98 o 
   7   8   0    11718.29    11531.86    172.87 o 
   8   8   0     9069.86     8373.18    161.15 o 
   9   8   0     2315.64     2529.58     93.84 o 
  10   8   0     4744.91     4596.22    117.02 o 
  11   8   0     5296.79     4673.61    127.79 o 
  12   8   0     3859.59     3640.71    112.27 o 
  13   8   0     3144.96     2999.30    106.94 o 
  14   8   0      884.40      867.00     76.94 o 
  15   8   0      570.28      527.33     80.61 o 
  16   8   0       46.66       45.11     90.05 o 
  17   8   0      718.45      634.28    111.64 o 
  18   8   0      184.49      125.82     98.11 o 
  19   8   0      513.23      381.52    123.94 o 
  20   8   0       85.09      -27.36    103.41 o 
   1   9   0      533.77      479.54     48.74 o 
   2   9   0       90.49       -0.82     49.98 o 
   3   9   0        4.54       33.42     40.34 o 
   4   9   0     2421.90     2247.54     78.06 o 
   5   9   0      624.83      798.10     66.17 o 
   6   9   0     1936.20     2001.23     86.23 o 
   7   9   0      890.73      791.03     67.57 o 
   8   9   0      795.64      879.95     71.57 o 
   9   9   0       71.71      171.44     57.86 o 
  10   9   0      543.91      709.97     71.13 o 
  11   9   0      163.57      114.70     59.03 o 
  12   9   0     2249.39     2348.92    114.38 o 
  13   9   0      668.51      566.86    103.82 o 
  14   9   0     5743.96     5468.44    197.59 o 
  15   9   0      549.79      528.89    107.96 o 
  16   9   0     6587.28     6300.79    229.76 o 
  17   9   0     1651.40     1977.88    222.53 o 
  18   9   0     5083.97     5360.17    208.82 o 
  19   9   0      818.55     1155.13    262.54 o 
   0  10   0     2971.09     3175.94    119.38 o 
   1  10   0       81.55       13.33     48.33 o 
   2  10   0     1793.31     2003.95     89.54 o 
   3  10   0      151.57       95.65     54.79 o 
   4  10   0       88.74      558.80     68.25 o 
   5  10   0       14.35       -1.96     50.96 o 
   6  10   0      253.14      745.11     63.35 o 
   7  10   0       27.61       61.73     58.29 o 
   8  10   0       28.06      489.62     94.26 o 
   9  10   0      326.06      461.48     69.48 o 
  10  10   0       15.38      170.47     87.71 o 
  11  10   0       24.50      -52.05     81.48 o 
  12  10   0        0.12       88.98     88.90 o 
  13  10   0      393.41      527.75    105.98 o 
  14  10   0       51.07       28.06     93.56 o 
  15  10   0      138.37      245.38    103.89 o 
  16  10   0      478.21      524.79    116.81 o 
  17  10   0       14.25       23.76    100.40 o 
   1  11   0        6.83      -72.79     48.53 o 
   2  11   0      621.87      516.71     62.65 o 
   3  11   0       61.91      -78.80     52.54 o 
   4  11   0     1159.95     1064.48     93.53 o 
   5  11   0      218.84       95.34     61.47 o 
   6  11   0     2560.68     2578.15    105.72 o 
   7  11   0      462.78      454.14     95.77 o 
   8  11   0     2428.53     2526.30    150.00 o 
   9  11   0      477.36      716.58    107.91 o 
  10  11   0     1437.18     1543.87    134.15 o 
  11  11   0      299.06      268.17    101.63 o 
  12  11   0     4899.41     4837.16    199.35 o 
  13  11   0        7.86      -38.15    114.94 o 
  14  11   0     7015.42     7045.84    237.54 o 
   0  12   0    12054.66    12056.25    374.99 o 
   1  12   0     1301.34     1556.72    109.11 o 
   2  12   0     8842.45     8908.58    184.86 o 
   3  12   0     3554.47     3598.50    148.80 o 
   4  12   0     7564.85     7474.11    219.49 o 
   5  12   0     2501.14     2881.67    158.33 o 
   6  12   0     5692.17     6090.72    207.51 o 
   7  12   0     3131.76     3429.13    174.42 o 
   8  12   0     6096.07     5996.76    213.32 o 
   9  12   0      961.84     1410.35    178.22 o 
  10  12   0     3626.91     3680.70    220.05 o 
  11  12   0     1858.64     1876.55    151.07 o 
   1  13   0       76.38       23.85    153.81 o 
   2  13   0       45.21      110.11    106.60 o 
   3  13   0       74.20      -32.91     86.02 o 
   4  13   0      274.88      203.96     94.14 o 
   5  13   0       61.67       -1.36     79.78 o 
 -25   0   1      101.34     -121.25    102.37 o 
 -23   0   1        0.25      -80.59    145.46 o 
 -21   0   1      245.47      354.76    171.10 o 
 -19   0   1      443.79      472.78     99.49 o 
 -17   0   1      331.83      382.79     88.33 o 
 -15   0   1     1401.07     1498.79    109.69 o 
 -13   0   1      142.84       69.15     84.66 o 
 -11   0   1      395.02      748.78     96.58 o 
  -9   0   1      712.54      833.44     88.23 o 
  -7   0   1     2644.04     2632.65    125.19 o 
  -5   0   1     4054.09     4301.91    134.73 o 
  -3   0   1      944.36      625.97     36.96 o 
  -1   0   1      174.94       -3.54      2.36 o 
   1   0   1     1007.18      -12.91      8.60 o 
   3   0   1     5330.34     5143.49     68.32 o 
   5   0   1        2.00      -39.37     26.25 o 
   7   0   1     1305.43     1110.52     48.95 o 
   9   0   1      345.59      431.87     68.56 o 
  11   0   1        9.15     -112.51     78.10 o 
  13   0   1       85.68       -5.36     65.86 o 
  15   0   1        6.26      -56.36     68.62 o 
  17   0   1      358.85      421.27     97.15 o 
  19   0   1       62.34     -121.43    144.27 o 
  21   0   1        6.89      -25.02     91.67 o 
  23   0   1       33.49      -25.64     96.92 o 
  25   0   1      416.99      532.50    130.39 o 
 -26   1   1     4210.88     4470.22    184.26 o 
 -25   1   1     1221.67     1469.94    126.78 o 
 -24   1   1     4438.98     4589.31    175.59 o 
 -23   1   1      429.91      668.11     86.31 o 
 -22   1   1    15057.10    14561.60    242.13 o 
 -21   1   1     3107.90     3122.33    121.60 o 
 -20   1   1    13782.00    13559.95    200.06 o 
 -19   1   1     1436.55     1781.33     97.05 o 
 -18   1   1    18179.90    17775.06    286.67 o 
 -17   1   1      883.68     1083.62     71.38 o 
 -16   1   1    21910.46    22188.14    243.32 o 
 -15   1   1     2951.39     2892.13     91.67 o 
 -14   1   1    25313.01    24467.64    278.26 o 
 -13   1   1     3400.63     3324.96     89.37 o 
 -12   1   1    40383.94    41721.90    410.14 o 
 -11   1   1     2435.35     2454.48     72.27 o 
 -10   1   1    21192.46    20358.64    222.45 o 
  -9   1   1     4095.25     4243.30     82.02 o 
  -8   1   1    39191.38    41869.62    389.55 o 
  -7   1   1    16271.43    17055.55    180.72 o 
  -6   1   1    81635.16    89397.66    771.43 o 
  -5   1   1    14888.97    15439.10    142.51 o 
  -4   1   1    29946.90    31034.82    306.51 o 
  -3   1   1     3681.43     3887.45     55.98 o 
  -2   1   1    13557.27    14610.42    108.03 o 
  -1   1   1        5.18      -12.03      8.02 o 
   0   1   1        5.51      -10.67      7.11 o 
   1   1   1        0.51        2.79      7.70 o 
   2   1   1     2300.45     2316.37     50.42 o 
   3   1   1     1468.04     1515.39     29.55 o 
   4   1   1    10865.76    10626.33     92.36 o 
   5   1   1      772.62      687.99     32.17 o 
   6   1   1       21.27        5.56     17.97 o 
   7   1   1     2575.58     2428.94     43.38 o 
   8   1   1    21868.48    22982.05    176.37 o 
   9   1   1      883.72      987.72     37.90 o 
  10   1   1     4055.14     4516.59     72.86 o 
  11   1   1     5762.44     6157.30    101.49 o 
  12   1   1    25184.74    26015.07    231.58 o 
  13   1   1     1058.98     1323.00     53.66 o 
  14   1   1    15226.26    14522.48    164.17 o 
  15   1   1      573.77      679.24     57.09 o 
  16   1   1    11796.49    12037.75    170.55 o 
  17   1   1      674.84      640.41     70.62 o 
  18   1   1    15181.14    14838.68    228.75 o 
  19   1   1      841.94      938.17     82.49 o 
  20   1   1    12031.84    12156.59    211.94 o 
  21   1   1      741.61      844.81     86.23 o 
  22   1   1     7492.53     7808.64    179.94 o 
  23   1   1      385.10      545.76     85.00 o 
  24   1   1     4482.83     4304.94    151.14 o 
  25   1   1      425.19      352.06    148.18 o 
 -25   2   1        1.48       -6.12     86.95 o 
 -24   2   1      193.69      203.52     91.25 o 
 -23   2   1      115.24      264.26     87.11 o 
 -22   2   1      191.14        7.01    126.22 o 
 -21   2   1      449.89      160.85     77.27 o 
 -20   2   1       26.34      -78.91     52.60 o 
 -19   2   1     1319.42     1287.31     76.80 o 
 -18   2   1      816.84      764.39     77.27 o 
 -17   2   1     1610.02     1513.46     79.74 o 
 -16   2   1     5172.88     5393.71    122.79 o 
 -15   2   1     3982.00     3657.26    101.05 o 
 -14   2   1     8124.01     7531.08    116.25 o 
 -13   2   1     3108.26     3053.96    106.30 o 
 -12   2   1    11402.59    11497.39    159.95 o 
 -11   2   1     9447.26     9304.30    136.28 o 
 -10   2   1    10933.57    10355.13    165.62 o 
  -9   2   1     4167.14     3751.18     82.26 o 
  -8   2   1    36172.86    36277.82    319.24 o 
  -7   2   1     9068.56     9045.76    107.78 o 
  -6   2   1    34456.60    34856.62    294.52 o 
  -5   2   1      193.89      141.77     26.11 o 
  -4   2   1       57.80       64.42     13.99 o 
  -3   2   1    12188.04    11380.99     99.77 o 
  -2   2   1    15301.12    14908.16    123.21 o 
  -1   2   1    68037.20    70685.26    467.25 o 
   0   2   1   276610.84   292479.28   1889.01 o 
   1   2   1    32602.88    35045.54    355.04 o 
   2   2   1    14483.02    14832.73    133.81 o 
   3   2   1    21523.91    22194.24    212.95 o 
   4   2   1    68442.84    70444.73    546.56 o 
   5   2   1    31083.64    30942.42    262.14 o 
   6   2   1    39105.73    39884.75    331.33 o 
   7   2   1    19643.00    19029.95    251.99 o 
   8   2   1    10801.72    10644.01    138.40 o 
   9   2   1     6381.93     6246.57     80.96 o 
  10   2   1    15879.50    15161.45    148.46 o 
  11   2   1     4572.38     4121.33     71.80 o 
  12   2   1    19820.18    19119.41    184.44 o 
  13   2   1     1862.53     1775.47     66.92 o 
  14   2   1    12583.70    12084.18    145.68 o 
  15   2   1     4174.75     4078.32    100.13 o 
  16   2   1     7119.03     7012.98    130.51 o 
  17   2   1      922.20      904.50     67.65 o 
  18   2   1     5816.80     5671.98    125.29 o 
  19   2   1     5532.76     5393.66    144.87 o 
  20   2   1     1579.87     1740.25    102.59 o 
  21   2   1      786.22      829.78    144.05 o 
  22   2   1     1798.48     1634.09    120.23 o 
  23   2   1      427.47      567.40    100.27 o 
  24   2   1      289.33      154.36    102.73 o 
  25   2   1      569.85      504.72    108.31 o 
 -25   3   1        1.72      -67.54     88.02 o 
 -24   3   1       67.58      110.64    107.90 o 
 -23   3   1      322.57      379.18     98.28 o 
 -22   3   1        3.59       39.22     69.33 o 
 -21   3   1      126.35      134.69     73.16 o 
 -20   3   1      140.47      174.88     60.89 o 
 -19   3   1      220.69      214.89     58.10 o 
 -18   3   1      239.70      359.38     67.60 o 
 -17   3   1      411.93      317.79     60.41 o 
 -16   3   1        2.35       -1.17     48.67 o 
 -15   3   1      673.02      761.59     62.91 o 
 -14   3   1      392.66      447.67     53.27 o 
 -13   3   1       93.62        8.91     41.14 o 
 -12   3   1      158.58      184.77     50.42 o 
 -11   3   1       76.97       92.01     52.83 o 
 -10   3   1     1291.84     1538.67     63.04 o 
  -9   3   1     2364.22     2420.14     69.78 o 
  -8   3   1      361.33      441.33     36.45 o 
  -7   3   1     1731.29     1766.34     56.47 o 
  -6   3   1     2405.32     2462.76     58.78 o 
  -5   3   1     8345.25     8202.57     85.73 o 
  -4   3   1     3501.35     3675.95     49.49 o 
  -3   3   1      948.75     1007.94     34.91 o 
  -2   3   1     2471.67     2495.68     41.13 o 
  -1   3   1      357.16      332.31     24.60 o 
   0   3   1      575.70      810.83     26.93 o 
   1   3   1      333.49      423.79     24.37 o 
   2   3   1      122.86       66.81     24.21 o 
   3   3   1      339.98      348.28     29.21 o 
   4   3   1     1320.84     1233.40     41.72 o 
   5   3   1     1363.28     1344.15     44.87 o 
   6   3   1     1646.38     1713.32     52.09 o 
   7   3   1      135.37      184.65     30.60 o 
   8   3   1      391.54      507.32     50.26 o 
   9   3   1      612.26      511.12     39.24 o 
  10   3   1     1318.56     1323.85     58.78 o 
  11   3   1      227.61      315.16     44.67 o 
  12   3   1        5.16        2.10     34.45 o 
  13   3   1      264.54      277.13     43.51 o 
  14   3   1      694.09      591.18     56.01 o 
  15   3   1      592.47      561.42     56.83 o 
  16   3   1      101.02        5.06     44.89 o 
  17   3   1      536.89      421.90     63.33 o 
  18   3   1        0.40        2.42     66.18 o 
  19   3   1      177.43      201.14     60.45 o 
  20   3   1      952.95      964.91     87.84 o 
  21   3   1       36.65      154.81     73.90 o 
  22   3   1      256.49      174.73    148.23 o 
  23   3   1      121.26      114.33    108.00 o 
  24   3   1       73.14      131.45    111.95 o 
 -24   4   1      228.62      153.75     82.88 o 
 -23   4   1       40.42     -111.00     76.07 o 
 -22   4   1      203.23      226.46     65.98 o 
 -21   4   1      229.28      105.12     72.80 o 
 -20   4   1      202.35      213.87     74.21 o 
 -19   4   1     1907.43     1837.71    118.58 o 
 -18   4   1      968.33     1097.73     85.53 o 
 -17   4   1     2068.28     2242.43     95.68 o 
 -16   4   1       19.56       21.77     49.44 o 
 -15   4   1    13748.59    12727.48    190.98 o 
 -14   4   1     2559.23     2749.18     92.76 o 
 -13   4   1    19804.33    18871.15    235.34 o 
 -12   4   1     7929.08     7703.73    138.88 o 
 -11   4   1    14622.17    14047.48    191.23 o 
 -10   4   1     1924.64     1987.31     76.30 o 
  -9   4   1    48810.54    50312.43    432.92 o 
  -8   4   1    11225.92    12594.97    149.93 o 
  -7   4   1    70230.23    72421.64    587.92 o 
  -6   4   1     2388.09     2472.83     48.97 o 
  -5   4   1    38195.27    37907.82    306.92 o 
  -4   4   1     6724.38     6832.65     75.88 o 
  -3   4   1    73036.27    75293.34    507.66 o 
  -2   4   1    18156.69    18909.71    143.74 o 
  -1   4   1    81626.31    81449.61    544.63 o 
   0   4   1     1527.66     1684.25     39.61 o 
   1   4   1    43990.38    43599.34    328.79 o 
   2   4   1     8469.99     8214.69    110.96 o 
   3   4   1    25659.64    24406.72    223.19 o 
   4   4   1      620.90      361.69     28.42 o 
   5   4   1    30337.71    28520.48    235.96 o 
   6   4   1     7774.70     8074.23    108.24 o 
   7   4   1    65520.66    67156.07    615.32 o 
   8   4   1     5485.57     5431.35     92.39 o 
   9   4   1    59254.76    59779.22    502.44 o 
  10   4   1     2356.36     2377.20     71.95 o 
  11   4   1    32113.75    30739.90    332.75 o 
  12   4   1     3791.31     3543.44    100.09 o 
  13   4   1    26941.29    26435.35    442.29 o 
  14   4   1     2519.87     2458.81     87.16 o 
  15   4   1    15624.92    15010.20    198.72 o 
  16   4   1     1323.03     1561.04     77.57 o 
  17   4   1     5732.26     5424.89    123.98 o 
  18   4   1      502.01      327.80     62.85 o 
  19   4   1     8215.38     8016.04    225.58 o 
  20   4   1      691.58      641.15     82.28 o 
  21   4   1     4790.49     4507.42    163.83 o 
  22   4   1       60.93      -35.26     70.05 o 
  23   4   1     1029.78      794.28    164.36 o 
  24   4   1       43.21        5.96    190.77 o 
 -24   5   1       36.28      158.17    131.15 o 
 -23   5   1     3050.39     3111.51    141.04 o 
 -22   5   1       32.50       -0.11     76.55 o 
 -21   5   1     6591.59     6353.84    262.96 o 
 -20   5   1       23.74       44.18     68.63 o 
 -19   5   1    10187.33     9912.87    297.73 o 
 -18   5   1      342.42      357.97     77.76 o 
 -17   5   1     6277.44     5968.47    168.26 o 
 -16   5   1      137.46      212.51     68.10 o 
 -15   5   1     9417.63     8791.67    158.83 o 
 -14   5   1       41.64       29.20     45.90 o 
 -13   5   1     5456.41     4934.18    142.84 o 
 -12   5   1        5.99        8.75     46.60 o 
 -11   5   1     8719.94     8263.93    156.26 o 
 -10   5   1      659.37      799.68     59.38 o 
  -9   5   1    21770.77    22005.46    259.13 o 
  -8   5   1      211.15      174.78     38.06 o 
  -7   5   1     8733.94     8430.28    120.62 o 
  -6   5   1      631.43      790.55     31.46 o 
  -5   5   1     3122.89     2661.45     52.32 o 
  -4   5   1        9.24       15.41     22.64 o 
  -3   5   1    19664.11    20341.26    170.19 o 
  -2   5   1      299.68      374.94     33.41 o 
  -1   5   1     7823.40     8001.48     83.97 o 
   0   5   1       59.78       23.86     23.63 o 
   1   5   1     1115.08     1342.20     41.17 o 
   2   5   1      202.80      218.84     32.36 o 
   3   5   1       55.74       83.25     35.87 o 
   4   5   1      957.46     1129.76     49.32 o 
   5   5   1     1555.06     1722.14     51.18 o 
   6   5   1      208.86      190.89     34.79 o 
   7   5   1     6985.37     7379.43    110.89 o 
   8   5   1      331.76      432.83     42.60 o 
   9   5   1     5387.67     4672.58     97.28 o 
  10   5   1        9.57      -38.37     37.00 o 
  11   5   1     5265.90     5109.32    129.47 o 
  12   5   1      278.23      261.17     47.53 o 
  13   5   1     9720.17     9535.89    155.30 o 
  14   5   1      740.96      786.67     73.98 o 
  15   5   1     5712.14     5471.28    120.62 o 
  16   5   1        0.53      -34.68     50.38 o 
  17   5   1     1734.22     1846.89     86.94 o 
  18   5   1        0.54      -88.93     59.29 o 
  19   5   1     6613.10     6600.86    257.93 o 
  20   5   1      234.90      304.82     79.03 o 
  21   5   1     4307.56     4531.67    269.99 o 
  22   5   1       20.80      -33.61     91.76 o 
  23   5   1     3350.70     3522.79    178.98 o 
 -23   6   1       30.21     -130.45    108.08 o 
 -22   6   1      276.79       90.75    164.16 o 
 -21   6   1      496.76      329.35     83.43 o 
 -20   6   1        5.72       -2.84     77.62 o 
 -19   6   1     1335.93     1143.06    102.40 o 
 -18   6   1      209.83      177.31     89.49 o 
 -17   6   1      394.24      307.68    164.42 o 
 -16   6   1      311.82      325.05     75.20 o 
 -15   6   1       68.27      -36.94     76.76 o 
 -14   6   1        0.20      -75.95     50.64 o 
 -13   6   1     1988.17     2030.48     91.27 o 
 -12   6   1       75.81      107.55     52.77 o 
 -11   6   1      985.62     1069.99     70.80 o 
 -10   6   1      251.00      222.39     51.62 o 
  -9   6   1       25.73       90.60     60.58 o 
  -8   6   1      708.38      817.96     60.74 o 
  -7   6   1      647.29      917.77     74.06 o 
  -6   6   1        1.58        6.68     31.27 o 
  -5   6   1       84.00      278.16    104.12 o 
  -4   6   1      525.19      588.56     36.11 o 
  -3   6   1     1832.56     2082.68    134.40 o 
  -2   6   1      765.66      868.14     37.78 o 
  -1   6   1    23846.49    25670.78    199.01 o 
   0   6   1        0.72       38.26     27.31 o 
   1   6   1     1999.06     2122.62    173.99 o 
   2   6   1      555.06      638.12     42.93 o 
   3   6   1       68.94      148.99     38.28 o 
   4   6   1      246.37      393.04     37.47 o 
   5   6   1     5888.70     5784.13    108.18 o 
   6   6   1      639.51      628.66     40.45 o 
   7   6   1     3005.59     3423.68     87.93 o 
   8   6   1        6.41       81.56     39.95 o 
   9   6   1      353.67      354.54     51.59 o 
  10   6   1     2140.98     2206.84     77.91 o 
  11   6   1     1960.60     1568.91     67.91 o 
  12   6   1      130.24      152.49     64.25 o 
  13   6   1       27.17       34.49     51.28 o 
  14   6   1        8.40        0.31     56.16 o 
  15   6   1       25.26      -20.40     58.80 o 
  16   6   1      419.02      343.43     73.15 o 
  17   6   1       56.86       23.79     65.00 o 
  18   6   1        0.18      -96.80     64.54 o 
  19   6   1       47.33      114.34     93.45 o 
  20   6   1      174.08       83.30     93.72 o 
  21   6   1       24.62      -84.59     91.52 o 
  22   6   1       39.89       66.89    131.50 o 
 -22   7   1     1772.92     1649.93    290.25 o 
 -21   7   1     6648.14     6915.87    231.89 o 
 -20   7   1     2218.25     2453.25    245.75 o 
 -19   7   1     8169.00     8830.06    246.40 o 
 -18   7   1     2097.79     2597.31    124.21 o 
 -17   7   1    13873.93    13936.65    246.55 o 
 -16   7   1     5860.38     5641.69    137.68 o 
 -15   7   1    17626.08    17793.63    286.03 o 
 -14   7   1     9264.06     8560.27    170.59 o 
 -13   7   1    13695.39    12881.42    249.54 o 
 -12   7   1     9588.25     9530.83    174.27 o 
 -11   7   1    11841.41    12135.24    194.88 o 
 -10   7   1     4048.20     3831.29    112.48 o 
  -9   7   1    20236.33    20772.26    265.03 o 
  -8   7   1     6559.24     6491.95    135.85 o 
  -7   7   1     8490.24     8162.92    148.47 o 
  -6   7   1     3998.22     3491.77     87.03 o 
  -5   7   1     8343.59     7615.26    128.31 o 
  -4   7   1     5112.31     4741.83     85.80 o 
  -3   7   1     8093.85     7739.79    100.60 o 
  -2   7   1     1800.06     1981.74     53.73 o 
  -1   7   1     3882.80     3823.33     68.44 o 
   0   7   1       19.97        3.44     30.04 o 
   1   7   1      681.67      763.11     43.09 o 
   2   7   1      247.41      253.01     35.94 o 
   3   7   1       52.42      -38.42     30.83 o 
   4   7   1       27.33       -6.08     31.94 o 
   5   7   1     1866.12     1993.81     61.30 o 
   6   7   1     1141.29     1370.04     59.65 o 
   7   7   1     5152.16     5195.21     99.84 o 
   8   7   1     1023.50     1050.12     58.77 o 
   9   7   1     6254.20     6082.84    112.81 o 
  10   7   1     1626.67     1593.97     70.04 o 
  11   7   1     4068.19     3841.29     97.05 o 
  12   7   1     5150.19     4873.04    117.66 o 
  13   7   1    10076.08     9609.29    164.06 o 
  14   7   1     2567.04     2606.48     99.70 o 
  15   7   1     8339.19     8066.73    201.01 o 
  16   7   1     3842.71     3644.87    164.53 o 
  17   7   1     7042.27     6528.88    296.98 o 
  18   7   1     7559.82     7724.60    230.39 o 
  19   7   1     9636.54     9798.19    262.62 o 
  20   7   1     3235.70     3741.18    182.77 o 
  21   7   1     8319.04     8354.83    255.87 o 
 -20   8   1      161.25        6.55     94.80 o 
 -19   8   1      262.81       74.82    100.11 o 
 -18   8   1      638.78      752.39    117.36 o 
 -17   8   1     1714.20     1714.16    137.48 o 
 -16   8   1     2274.02     2190.59    103.51 o 
 -15   8   1     1492.46     1395.33     88.22 o 
 -14   8   1     1426.81     1172.79     82.59 o 
 -13   8   1      801.80      922.84     80.98 o 
 -12   8   1      473.66      467.33     70.18 o 
 -11   8   1       88.95       91.90     58.51 o 
 -10   8   1      224.28      222.85     59.89 o 
  -9   8   1     1703.57     1576.47     85.05 o 
  -8   8   1     5868.31     5472.16    130.93 o 
  -7   8   1     3382.01     3235.73    106.87 o 
  -6   8   1     5996.73     5685.76    132.11 o 
  -5   8   1     4124.58     4121.07    100.56 o 
  -4   8   1     3560.93     3675.61     87.10 o 
  -3   8   1     2472.05     2403.57     76.50 o 
  -2   8   1     7341.38     7367.65     98.94 o 
  -1   8   1     4151.10     4027.47     77.06 o 
   0   8   1     5888.97     5895.44     92.48 o 
   1   8   1     4572.88     4616.33     83.85 o 
   2   8   1     3387.52     2982.84     76.02 o 
   3   8   1     4456.62     4491.15     89.01 o 
   4   8   1     9343.45     8879.32    121.42 o 
   5   8   1     7567.23     7369.52    122.19 o 
   6   8   1     7608.42     7660.82    126.06 o 
   7   8   1     5710.00     5657.11    111.18 o 
   8   8   1     3749.06     3689.87     94.97 o 
   9   8   1     1051.31     1139.45     78.32 o 
  10   8   1     3054.00     2950.04    100.05 o 
  11   8   1     1057.21     1101.41     75.58 o 
  12   8   1     2739.22     2882.41    108.56 o 
  13   8   1      941.12      884.28     81.15 o 
  14   8   1     2013.85     2384.83    141.47 o 
  15   8   1      914.76      957.15    113.83 o 
  16   8   1     1259.58     1058.81    120.30 o 
  17   8   1      760.48      900.24    119.14 o 
  18   8   1     1222.49     1404.59    135.28 o 
  19   8   1       99.00      -45.71    108.95 o 
  20   8   1      502.35      721.77    135.28 o 
 -19   9   1      538.57      562.35    118.53 o 
 -18   9   1     1810.30     2023.61    247.37 o 
 -17   9   1      359.42      416.23    106.02 o 
 -16   9   1      976.39     1126.66    131.22 o 
 -15   9   1      636.84      657.08    117.45 o 
 -14   9   1     1642.82     1814.18    135.43 o 
 -13   9   1      222.13      264.44     66.54 o 
 -12   9   1       38.54      194.13     60.46 o 
 -11   9   1       28.37      -42.41     55.37 o 
 -10   9   1       20.58       62.42     56.45 o 
  -9   9   1       79.23       76.14     63.33 o 
  -8   9   1     2449.69     2680.80     99.71 o 
  -7   9   1        0.59      -26.31     50.12 o 
  -6   9   1      697.58      948.05     70.10 o 
  -5   9   1       17.54      -31.04     62.39 o 
  -4   9   1      284.17      328.25     50.24 o 
  -3   9   1      987.48     1051.52     57.08 o 
  -2   9   1     1169.05     1224.07     79.39 o 
  -1   9   1      339.99      283.95     44.66 o 
   0   9   1      975.59      922.87     52.00 o 
   1   9   1       14.22       47.81     44.03 o 
   2   9   1      288.34      299.65     44.79 o 
   3   9   1        0.15       -1.27     38.24 o 
   4   9   1      715.74      864.89     65.44 o 
   5   9   1       71.74       42.43     50.10 o 
   6   9   1     1726.11     1830.35    103.98 o 
   7   9   1     1402.78     1389.03     78.01 o 
   8   9   1       57.56       32.16     52.57 o 
   9   9   1        0.28      -74.55     49.70 o 
  10   9   1      653.08      686.61     69.62 o 
  11   9   1      125.12       23.07     79.96 o 
  12   9   1      790.84      902.36    118.26 o 
  13   9   1        1.65       -7.71     83.66 o 
  14   9   1       22.73      -47.73     83.85 o 
  15   9   1      107.09       49.48     88.34 o 
  16   9   1       93.00       89.07     95.75 o 
  17   9   1        0.70       -9.92     94.93 o 
  18   9   1      739.38      908.81    127.64 o 
 -17  10   1      154.64      159.86    164.43 o 
 -16  10   1     5054.82     5607.08    214.70 o 
 -15  10   1      426.28      422.28    118.36 o 
 -14  10   1     8416.54     8772.25    470.80 o 
 -13  10   1      283.26      247.15     98.96 o 
 -12  10   1     4861.06     5043.15    191.33 o 
 -11  10   1      787.51      826.96     90.25 o 
 -10  10   1     4336.39     4589.68    130.58 o 
  -9  10   1       17.62       95.63     61.74 o 
  -8  10   1    26655.24    25908.17    403.85 o 
  -7  10   1      161.39      205.22     63.82 o 
  -6  10   1    29513.07    28951.25    331.49 o 
  -5  10   1      185.52      147.36     77.67 o 
  -4  10   1    27521.47    26956.57    280.02 o 
  -3  10   1        1.65       -4.47     49.58 o 
  -2  10   1    14430.93    14783.50    192.47 o 
  -1  10   1      932.06      997.17     64.64 o 
   0  10   1    18733.47    19307.16    209.37 o 
   1  10   1      727.48      685.75     95.35 o 
   2  10   1    19882.42    19962.78    251.80 o 
   3  10   1      254.28      329.47     62.79 o 
   4  10   1    20539.75    20844.21    235.49 o 
   5  10   1      838.81      874.51     66.38 o 
   6  10   1    17746.43    17875.76    239.10 o 
   7  10   1      113.35      208.50     66.79 o 
   8  10   1    20485.30    20165.46    297.74 o 
   9  10   1      165.67      316.08     92.09 o 
  10  10   1    13309.01    13145.07    411.08 o 
  11  10   1       81.92       44.15     85.81 o 
  12  10   1    14244.86    14032.37    307.52 o 
  13  10   1       10.19      146.08    112.27 o 
  14  10   1     8658.31     8778.38    252.04 o 
  15  10   1      261.89      293.46    107.56 o 
  16  10   1     6571.99     6915.82    236.01 o 
 -14  11   1     1978.74     2089.60    158.53 o 
 -13  11   1        6.40       84.28    106.42 o 
 -12  11   1     1977.99     1772.90    189.40 o 
 -11  11   1      128.48        3.93    100.41 o 
 -10  11   1      363.47      423.12    152.85 o 
  -9  11   1      218.35      152.58    101.73 o 
  -8  11   1      930.18     1270.75    101.22 o 
  -7  11   1       11.88      -75.99     59.94 o 
  -6  11   1     1657.94     1841.80     96.21 o 
  -5  11   1      117.15      173.40     63.48 o 
  -4  11   1     1733.86     1825.96     94.34 o 
  -3  11   1       27.55       17.37     56.36 o 
  -2  11   1      579.98      584.17     63.26 o 
  -1  11   1       53.26        0.12     56.66 o 
   0  11   1      237.42      181.35     55.17 o 
   1  11   1      118.08       94.59     52.88 o 
   2  11   1      194.83      175.42     55.47 o 
   3  11   1       71.29       -9.29     57.06 o 
   4  11   1     1096.65     1079.60     79.12 o 
   5  11   1      574.96      674.66     82.74 o 
   6  11   1      435.24      257.34     89.12 o 
   7  11   1       12.65      -17.66    108.14 o 
   8  11   1       95.57       45.36     81.80 o 
   9  11   1      792.18      694.73    108.51 o 
  10  11   1     1006.83     1140.58    160.08 o 
  11  11   1       28.30       -8.82     90.17 o 
  12  11   1     1100.20     1320.73    183.32 o 
  13  11   1      193.34      193.44    123.44 o 
  14  11   1      729.00      949.10    129.51 o 
 -11  12   1      277.43      218.63    137.81 o 
 -10  12   1      792.87      765.48    121.74 o 
  -9  12   1      363.68      309.74    105.92 o 
  -8  12   1     1722.26     1884.12    145.48 o 
  -7  12   1      320.58      284.80    102.38 o 
  -6  12   1     2528.64     2652.46    318.30 o 
  -5  12   1      583.65      651.85    107.77 o 
  -4  12   1     2809.19     2730.46    131.18 o 
  -3  12   1     2110.14     1965.87    104.53 o 
  -2  12   1     2224.64     2306.51    135.91 o 
  -1  12   1      827.48      688.72    104.54 o 
   0  12   1     2298.36     2413.65    150.93 o 
   1  12   1      605.45      424.82     74.73 o 
   2  12   1     2718.63     2752.91    130.06 o 
   3  12   1     1768.66     1789.16    113.51 o 
   4  12   1     2985.85     3026.39    211.40 o 
   5  12   1     1924.39     2241.01    145.61 o 
   6  12   1     3579.71     3729.73    176.99 o 
   7  12   1     1121.76     1066.73    146.51 o 
   8  12   1     3945.97     3710.13    179.85 o 
   9  12   1      302.10      236.71    125.21 o 
  10  12   1      400.76      331.14    106.77 o 
  -5  13   1     1837.58     1935.96    124.67 o 
  -4  13   1      535.63      745.36    108.20 o 
  -3  13   1      922.96      891.66    137.29 o 
  -2  13   1      353.19      312.39    155.00 o 
  -1  13   1      382.84      276.94    111.43 o 
   0  13   1      359.66      504.35    183.62 o 
   1  13   1       11.40       17.88    164.54 o 
   2  13   1        0.73     -118.04    153.81 o 
   3  13   1        2.15     -136.52     91.02 o 
   4  13   1      144.38      -45.06     78.70 o 
 -26   0   2      224.82      388.70    177.66 o 
 -24   0   2      106.01        5.53    107.91 o 
 -22   0   2      222.53      -19.50    203.29 o 
 -20   0   2        0.86       -2.19     83.63 o 
 -18   0   2     1983.92     1857.93    159.18 o 
 -16   0   2      746.42      712.51     92.29 o 
 -14   0   2     4199.04     3469.82    184.39 o 
 -12   0   2    40624.00    41858.97    493.78 o 
 -10   0   2    11593.83    10513.55    206.87 o 
  -8   0   2    48054.89    49726.70    631.89 o 
  -6   0   2    19195.21    20658.90    281.05 o 
  -4   0   2    57116.51    60315.02    595.98 o 
  -2   0   2    99827.46   109935.66   3132.24 o 
   2   0   2   128400.42   124441.44  18385.65 o 
   4   0   2  1124101.00  1129217.50  27979.95 o 
   6   0   2   322116.13   339655.75   3550.73 o 
   8   0   2   113868.73   121618.72   1253.90 o 
  10   0   2    84081.84    83251.59    886.63 o 
  12   0   2    80222.78    81056.62    875.74 o 
  14   0   2    22364.57    22283.43    393.91 o 
  16   0   2    13244.25    12621.74    351.14 o 
  18   0   2    16030.26    16400.38    339.96 o 
  20   0   2    13473.64    13328.44    320.22 o 
  22   0   2     4569.45     4257.90    543.10 o 
  24   0   2      633.78      659.40    132.63 o 
 -26   1   2     1388.29     1539.88    129.93 o 
 -25   1   2      195.25      130.86     90.99 o 
 -24   1   2     2130.49     2253.01    137.61 o 
 -23   1   2      206.39      357.74     76.72 o 
 -22   1   2     3441.21     3421.68    138.45 o 
 -21   1   2      454.80      570.89    132.96 o 
 -20   1   2     2994.62     3010.43    115.31 o 
 -19   1   2      328.84      468.74     67.72 o 
 -18   1   2     3906.16     3387.13    216.84 o 
 -17   1   2     1186.21     1249.98     73.14 o 
 -16   1   2     8424.30     7834.11    208.08 o 
 -15   1   2      643.62      676.66     55.98 o 
 -14   1   2     5963.40     5613.10    112.91 o 
 -13   1   2      630.50      519.00     47.37 o 
 -12   1   2     3891.97     3284.66     82.78 o 
 -11   1   2     2983.32     2869.75     74.69 o 
 -10   1   2     3436.03     3181.19     74.45 o 
  -9   1   2       86.82       63.53     28.92 o 
  -8   1   2       27.23       26.00     26.82 o 
  -7   1   2       11.11       21.35     26.01 o 
  -6   1   2    38375.78    39901.67    326.85 o 
  -5   1   2     6119.70     6387.32     75.99 o 
  -4   1   2     2890.06     3776.37     61.30 o 
  -3   1   2     2379.66     2490.11     37.50 o 
  -2   1   2      250.25      251.80     15.20 o 
  -1   1   2      349.10      360.35     13.05 o 
   0   1   2     4342.82     4328.20     42.43 o 
   1   1   2       99.47       96.68      7.76 o 
   2   1   2      409.32      436.08     16.36 o 
   3   1   2      292.04      426.71     17.19 o 
   4   1   2     1042.17     1055.47     27.90 o 
   5   1   2       83.41       36.14     16.35 o 
   6   1   2      206.97      313.49     31.37 o 
   7   1   2     4410.37     4354.73     75.05 o 
   8   1   2        0.65       -4.23     18.32 o 
   9   1   2        4.31       -4.49     27.13 o 
  10   1   2     2088.60     2368.84     48.52 o 
  11   1   2      628.12      686.89     37.29 o 
  12   1   2     2557.78     2528.37     72.21 o 
  13   1   2      237.69      234.00     43.50 o 
  14   1   2       15.05      -12.61     41.96 o 
  15   1   2      287.58      329.62     51.41 o 
  16   1   2     1414.62     1518.75     95.61 o 
  17   1   2      430.74      362.46     67.61 o 
  18   1   2      450.01      388.58     70.57 o 
  19   1   2      212.71      283.09     71.23 o 
  20   1   2      806.26      813.60     99.78 o 
  21   1   2      287.12      272.23     91.21 o 
  22   1   2     1513.15     1735.85    139.23 o 
  23   1   2      153.58      107.63     76.58 o 
  24   1   2      261.53      354.13     86.91 o 
  25   1   2      254.35      234.39    102.23 o 
 -26   2   2      411.82      319.50    102.55 o 
 -25   2   2       78.96       30.42     85.50 o 
 -24   2   2      436.29      477.18    117.53 o 
 -23   2   2       62.91      -40.39     77.95 o 
 -22   2   2        1.70      -98.89     65.93 o 
 -21   2   2      104.71      -84.20     56.26 o 
 -20   2   2        0.45      -83.58     55.72 o 
 -19   2   2        9.11      -72.79     65.40 o 
 -18   2   2       48.88      -51.08     50.84 o 
 -17   2   2        1.00      -42.14     47.46 o 
 -16   2   2      120.09       37.83     48.11 o 
 -15   2   2      253.76      187.94     48.89 o 
 -14   2   2     1597.42     1505.97     68.15 o 
 -13   2   2      869.24      877.39     55.88 o 
 -12   2   2     1804.52     1861.55     85.61 o 
 -11   2   2      342.86      279.75     58.73 o 
 -10   2   2    17629.78    18720.44    240.00 o 
  -9   2   2     4113.80     4261.60     75.24 o 
  -8   2   2    18516.04    18828.74    222.20 o 
  -7   2   2     2707.46     2797.44     74.59 o 
  -6   2   2      222.60      309.81     25.62 o 
  -5   2   2      457.33      495.86     24.26 o 
  -4   2   2    33827.02    35400.02    266.73 o 
  -3   2   2     8718.99     9202.86     86.69 o 
  -2   2   2    31091.99    32533.52    245.81 o 
  -1   2   2     3303.75     3308.43     41.91 o 
   0   2   2    21785.98    21917.89    157.64 o 
   1   2   2       13.23       35.62     21.64 o 
   2   2   2      123.57      139.31     19.81 o 
   3   2   2      536.46      668.69     27.34 o 
   4   2   2     5328.74     4718.04     71.45 o 
   5   2   2     1118.54     1058.39     36.45 o 
   6   2   2     6415.30     5786.34     87.52 o 
   7   2   2     2222.64     1875.41     75.89 o 
   8   2   2      936.39      652.96     37.35 o 
   9   2   2     7739.66     7559.13     94.41 o 
  10   2   2    12134.66    11221.64    122.04 o 
  11   2   2     2745.14     2677.91     69.31 o 
  12   2   2    14339.78    13515.23    145.96 o 
  13   2   2     1222.35     1299.18     61.22 o 
  14   2   2     4776.14     4789.87     93.75 o 
  15   2   2      854.47      837.76     61.40 o 
  16   2   2      906.81      787.78     64.41 o 
  17   2   2       77.23      -58.07    105.84 o 
  18   2   2     1032.79     1068.47     84.51 o 
  19   2   2     2070.08     2207.39    106.95 o 
  20   2   2     6838.97     6532.85    162.86 o 
  21   2   2     1293.51     1236.15    109.27 o 
  22   2   2      349.20      438.79     93.78 o 
  23   2   2       56.47        8.60     72.34 o 
  24   2   2       12.02      -56.66     89.15 o 
 -25   3   2     5045.49     5273.68    191.76 o 
 -24   3   2     2629.22     2887.41    152.62 o 
 -23   3   2     7310.11     7555.87    245.75 o 
 -22   3   2     7166.80     7159.96    283.79 o 
 -21   3   2    18961.09    17973.40    277.69 o 
 -20   3   2     9199.77     8833.26    204.51 o 
 -19   3   2    13947.99    13605.93    233.96 o 
 -18   3   2     9501.07     9335.11    168.32 o 
 -17   3   2    19530.56    18751.24    248.52 o 
 -16   3   2    14943.95    14948.85    210.95 o 
 -15   3   2    19928.90    19430.36    244.34 o 
 -14   3   2    12646.14    12809.05    182.07 o 
 -13   3   2    19551.45    18740.28    239.58 o 
 -12   3   2    14843.52    14860.90    189.82 o 
 -11   3   2    16406.48    15947.54    176.02 o 
 -10   3   2     8040.00     8063.13    111.07 o 
  -9   3   2    26673.31    27875.38    292.98 o 
  -8   3   2    19759.85    20922.42    230.99 o 
  -7   3   2    27507.44    28273.22    288.10 o 
  -6   3   2      482.39      465.27     25.95 o 
  -5   3   2     2907.71     2435.52     44.47 o 
  -4   3   2     3199.39     2924.47     54.17 o 
  -3   3   2     9874.90    10247.16    101.00 o 
  -2   3   2      550.52      652.19     35.10 o 
  -1   3   2     5258.20     5505.68     67.73 o 
   0   3   2     6834.36     7374.77     80.73 o 
   1   3   2    20677.66    20753.82    158.60 o 
   2   3   2    12726.77    12777.72    118.95 o 
   3   3   2    13508.18    13467.99    125.65 o 
   4   3   2        4.36       -1.33     22.48 o 
   5   3   2     3437.81     3548.87     63.49 o 
   6   3   2      339.83      335.07     31.12 o 
   7   3   2      527.71      486.04     35.56 o 
   8   3   2     2002.39     2059.30     59.00 o 
   9   3   2       71.11       -9.31     30.70 o 
  10   3   2      729.02      727.70     46.64 o 
  11   3   2     4198.44     3969.35     89.87 o 
  12   3   2     2052.18     2054.64     66.57 o 
  13   3   2     4247.41     4241.75     94.92 o 
  14   3   2     6376.71     6198.94    107.90 o 
  15   3   2     4471.52     4693.35    171.73 o 
  16   3   2      421.05      330.17     51.54 o 
  17   3   2     1623.23     1631.88     86.68 o 
  18   3   2     3359.66     3064.74    102.78 o 
  19   3   2     4496.80     4258.36    119.06 o 
  20   3   2     4639.38     4610.96    143.62 o 
  21   3   2     5110.23     5057.88    151.36 o 
  22   3   2     1548.92     1659.14    152.96 o 
  23   3   2     3367.33     3360.14    195.85 o 
  24   3   2     2992.19     2780.50    294.50 o 
 -25   4   2      294.66      224.47     94.01 o 
 -24   4   2        9.96      -74.99     72.13 o 
 -23   4   2       25.55      -54.91     66.43 o 
 -22   4   2       24.29       -1.72     61.44 o 
 -21   4   2      447.31      382.88    105.84 o 
 -20   4   2       46.75      -99.16     66.15 o 
 -19   4   2      109.27       29.34     68.93 o 
 -18   4   2      320.16      192.76     70.41 o 
 -17   4   2      791.64      892.10     70.31 o 
 -16   4   2     1205.03     1308.33     74.67 o 
 -15   4   2       12.66      -35.71     47.00 o 
 -14   4   2       17.50      -21.86     43.93 o 
 -13   4   2      513.30      508.02     60.94 o 
 -12   4   2      157.76      126.86     40.12 o 
 -11   4   2       24.38       76.22     43.28 o 
 -10   4   2      788.67      804.89     54.69 o 
  -9   4   2      966.69     1002.31     57.10 o 
  -8   4   2      726.04      821.32     51.99 o 
  -7   4   2     3972.31     4221.42     91.20 o 
  -6   4   2     1648.55     1740.45     42.96 o 
  -5   4   2     4051.89     3869.31     61.26 o 
  -4   4   2     1618.19     1610.00     44.98 o 
  -3   4   2     1586.22     1360.88     63.53 o 
  -2   4   2      955.09     1296.57     37.86 o 
  -1   4   2     2656.18     3236.24     58.84 o 
   0   4   2      786.67      937.73     33.19 o 
   1   4   2     1681.28     1583.34     50.20 o 
   2   4   2     9749.38    10017.98    134.73 o 
   3   4   2     6170.48     6090.87     80.98 o 
   4   4   2     1250.68     1333.42     43.66 o 
   5   4   2     3680.97     3297.24     63.39 o 
   6   4   2      381.18      449.78     36.17 o 
   7   4   2     1450.95     1375.20     75.76 o 
   8   4   2        5.00      -25.42     29.01 o 
   9   4   2      127.58       51.09     33.50 o 
  10   4   2     1311.34     1419.33     70.78 o 
  11   4   2      871.59      934.42     71.62 o 
  12   4   2       11.37        9.20     47.37 o 
  13   4   2     1607.58     1829.99     76.45 o 
  14   4   2     1526.25     1366.81     64.49 o 
  15   4   2     1746.69     1909.53     75.01 o 
  16   4   2      526.93      393.33     59.11 o 
  17   4   2      587.77      652.06     74.86 o 
  18   4   2     1217.79     1278.45     81.70 o 
  19   4   2     1335.11     1214.28     83.11 o 
  20   4   2        2.40        7.18     62.45 o 
  21   4   2        2.97       37.51     65.54 o 
  22   4   2       71.19     -134.28    129.37 o 
  23   4   2       14.70      105.33    134.83 o 
 -24   5   2        1.34      -48.78     89.35 o 
 -23   5   2     5452.60     5338.94    168.90 o 
 -22   5   2       21.32        5.73     71.59 o 
 -21   5   2     6423.25     6094.99    182.25 o 
 -20   5   2       14.82       78.35     73.82 o 
 -19   5   2     3212.00     3310.59    180.26 o 
 -18   5   2      520.97      325.58     78.49 o 
 -17   5   2     4510.56     4397.72    197.47 o 
 -16   5   2      178.26      288.95     70.55 o 
 -15   5   2    17298.92    16721.15    229.56 o 
 -14   5   2      796.22     1033.53     72.52 o 
 -13   5   2     5924.58     5558.16    127.60 o 
 -12   5   2     1622.23     1529.08     76.86 o 
 -11   5   2     9914.02     9336.95    156.53 o 
 -10   5   2      294.15      391.77     52.78 o 
  -9   5   2    23169.65    23573.82    272.83 o 
  -8   5   2      178.29      241.28     45.25 o 
  -7   5   2    15373.41    14802.66    187.16 o 
  -6   5   2     1338.07     1368.33     44.16 o 
  -5   5   2     7054.67     5540.31     78.83 o 
  -4   5   2      368.64      416.81     32.11 o 
  -3   5   2      810.85     1518.87     44.75 o 
  -2   5   2      122.10      160.14     27.81 o 
  -1   5   2       10.19       36.15     25.98 o 
   0   5   2      179.47      159.14     26.08 o 
   1   5   2     7640.00     8048.53     91.84 o 
   2   5   2     1115.25     1399.41     46.32 o 
   3   5   2     2338.55     2353.55     58.66 o 
   4   5   2      693.11      753.63     39.47 o 
   5   5   2      687.27      832.24     36.30 o 
   6   5   2      198.31      125.96     32.00 o 
   7   5   2     4612.98     4936.84     85.85 o 
   8   5   2     2905.56     2873.21     71.57 o 
   9   5   2      973.35     1069.08     52.23 o 
  10   5   2       52.23       54.21     36.80 o 
  11   5   2      348.66      235.95     43.29 o 
  12   5   2        0.02      -30.77     43.43 o 
  13   5   2     2520.91     2411.18     87.63 o 
  14   5   2     1373.47     1381.86     75.95 o 
  15   5   2     2525.54     2555.33     85.09 o 
  16   5   2       15.48      -64.04     50.86 o 
  17   5   2     5766.68     5344.37    128.35 o 
  18   5   2      105.62      183.32     91.21 o 
  19   5   2     7095.04     6540.64    194.43 o 
  20   5   2       45.18      -39.40     87.88 o 
  21   5   2     3332.04     3662.15    173.13 o 
  22   5   2      413.74      421.77    106.69 o 
  23   5   2     2436.24     2350.93    290.93 o 
 -23   6   2      151.34      175.17    106.45 o 
 -22   6   2        2.50       77.00    113.41 o 
 -21   6   2        3.55      -91.18     70.88 o 
 -20   6   2      620.96      698.01     87.54 o 
 -19   6   2     1352.81     1508.05    113.11 o 
 -18   6   2       31.49      -38.65     68.09 o 
 -17   6   2     2328.09     2497.99    124.34 o 
 -16   6   2      534.15      570.24     81.88 o 
 -15   6   2     3629.22     3387.67    132.43 o 
 -14   6   2       81.99      201.85     59.76 o 
 -13   6   2     5659.70     5749.38    135.02 o 
 -12   6   2      889.87      862.24     97.92 o 
 -11   6   2     6211.28     6216.28    132.74 o 
 -10   6   2     1427.56     1520.51     76.68 o 
  -9   6   2    16515.10    16140.52    217.72 o 
  -8   6   2      699.18      610.97     65.27 o 
  -7   6   2    35910.68    34603.20    289.45 o 
  -6   6   2     1433.55     1517.32     51.24 o 
  -5   6   2    49515.62    48499.71    386.44 o 
  -4   6   2     4279.98     4109.28     76.39 o 
  -3   6   2    66799.37    68774.73    451.77 o 
  -2   6   2     3460.41     3516.46     67.12 o 
  -1   6   2    51036.58    52692.57    359.73 o 
   0   6   2     6125.98     6441.17    103.57 o 
   1   6   2    51680.61    52566.46    414.12 o 
   2   6   2     1803.74     1716.03     55.56 o 
   3   6   2    82894.95    82914.06    625.56 o 
   4   6   2     8093.52     7809.41    128.55 o 
   5   6   2    68530.48    66613.65    483.70 o 
   6   6   2     2382.21     2286.45     60.48 o 
   7   6   2    61285.14    60764.14    485.31 o 
   8   6   2      564.66      617.43     48.50 o 
   9   6   2    39115.52    39000.34    419.47 o 
  10   6   2     4724.51     4803.27     98.38 o 
  11   6   2    27759.72    26857.37    264.70 o 
  12   6   2     4573.37     4468.66    101.24 o 
  13   6   2    29009.21    29685.15    324.53 o 
  14   6   2      734.46      942.43     70.85 o 
  15   6   2    16403.86    15974.19    250.49 o 
  16   6   2     1986.95     2175.15    107.48 o 
  17   6   2    11138.14    10463.18    254.93 o 
  18   6   2      679.04      733.16    108.73 o 
  19   6   2     5752.06     5558.70    201.05 o 
  20   6   2      435.71      569.31    111.04 o 
  21   6   2     2017.20     2098.10    153.78 o 
  22   6   2      464.46      514.61    118.80 o 
 -22   7   2      151.51      227.21    120.41 o 
 -21   7   2      173.83      205.84    105.10 o 
 -20   7   2      759.92      968.00    104.12 o 
 -19   7   2        1.28      191.06    166.42 o 
 -18   7   2      433.42      490.32     88.42 o 
 -17   7   2      151.34      253.05     77.98 o 
 -16   7   2      105.33      115.73     65.02 o 
 -15   7   2      276.41      487.63     72.04 o 
 -14   7   2      213.54      245.06     64.39 o 
 -13   7   2       22.11      261.79     83.47 o 
 -12   7   2      276.33      434.55     63.99 o 
 -11   7   2     1007.08     1404.38     81.46 o 
 -10   7   2      418.14      483.03     63.60 o 
  -9   7   2      688.83      962.80     70.28 o 
  -8   7   2       32.27       88.48     51.11 o 
  -7   7   2      227.74      418.37     68.80 o 
  -6   7   2      694.75      857.00     45.84 o 
  -5   7   2      373.58      559.77     45.41 o 
  -4   7   2       60.90       33.39     31.12 o 
  -3   7   2      319.16      352.67     36.98 o 
  -2   7   2      804.86      928.48     41.73 o 
  -1   7   2       34.56      111.14     30.85 o 
   0   7   2      179.27      173.41     36.76 o 
   1   7   2      186.97      246.23     38.08 o 
   2   7   2       28.52       15.98     33.96 o 
   3   7   2      201.55      147.44     45.95 o 
   4   7   2       85.01       87.58     34.08 o 
   5   7   2        0.06      -16.44     31.17 o 
   6   7   2        0.29      -23.07     37.05 o 
   7   7   2        2.11      -27.87     38.19 o 
   8   7   2      276.22      236.23     45.85 o 
   9   7   2       49.84      -49.53     41.16 o 
  10   7   2      455.25      442.48     55.46 o 
  11   7   2      572.16      381.41     53.65 o 
  12   7   2      456.30      418.28     54.45 o 
  13   7   2      872.66      994.42     65.20 o 
  14   7   2      286.22      209.02     65.95 o 
  15   7   2      107.78       -5.51     81.63 o 
  16   7   2        2.82      -85.01    170.95 o 
  17   7   2      589.87      609.13    108.21 o 
  18   7   2       21.60      165.92    148.62 o 
  19   7   2      634.62      749.17    122.53 o 
  20   7   2      247.68      199.60    108.80 o 
  21   7   2      172.53      367.29    113.85 o 
 -21   8   2      495.11      481.38    118.31 o 
 -20   8   2       21.78      -90.55     93.28 o 
 -19   8   2      385.89      153.23    102.35 o 
 -18   8   2      759.09      578.89    144.91 o 
 -17   8   2       22.04      -58.20     63.52 o 
 -16   8   2      719.33      726.60     82.78 o 
 -15   8   2      129.94       45.83     64.18 o 
 -14   8   2      163.71      147.25     80.89 o 
 -13   8   2      762.70      789.87     78.85 o 
 -12   8   2        6.80       48.46     58.74 o 
 -11   8   2      105.87      -30.59     55.21 o 
 -10   8   2      666.70      637.92     70.05 o 
  -9   8   2     1483.85     1461.12     84.26 o 
  -8   8   2     5690.41     5893.92    237.84 o 
  -7   8   2     8475.28     8097.25    158.00 o 
  -6   8   2     6116.83     5865.74    174.82 o 
  -5   8   2     3903.70     3669.63     81.10 o 
  -4   8   2    10084.57     9645.87    120.61 o 
  -3   8   2     4808.38     4678.14     86.38 o 
  -2   8   2    12976.98    12648.95    133.75 o 
  -1   8   2    12740.03    12878.59    138.24 o 
   0   8   2    18097.04    18023.36    180.74 o 
   1   8   2     9920.35     9385.03    145.70 o 
   2   8   2     8607.55     8411.22    116.36 o 
   3   8   2    11427.37    11096.45    135.60 o 
   4   8   2    16423.76    16266.36    171.72 o 
   5   8   2    16061.65    15502.66    188.49 o 
   6   8   2    15525.39    14824.27    179.32 o 
   7   8   2     8125.48     8534.63    133.48 o 
   8   8   2    10066.37     9189.91    140.39 o 
   9   8   2     3989.76     4019.53     99.48 o 
  10   8   2    10135.11    10062.83    151.37 o 
  11   8   2     9527.88     8708.48    153.39 o 
  12   8   2     6386.00     6096.93    165.21 o 
  13   8   2     2983.96     2994.41    150.62 o 
  14   8   2     5800.41     5567.35    192.84 o 
  15   8   2     4554.74     4761.75    185.42 o 
  16   8   2     4255.40     3739.56    186.71 o 
  17   8   2     2435.14     2374.13    155.03 o 
  18   8   2     1209.34     1016.07    128.55 o 
  19   8   2      577.35      655.78    121.06 o 
 -19   9   2     1576.09     1461.84    144.71 o 
 -18   9   2     7309.22     7575.92    304.67 o 
 -17   9   2     2233.96     2442.84    158.24 o 
 -16   9   2     7778.75     7954.65    236.92 o 
 -15   9   2     1710.43     1712.52     99.53 o 
 -14   9   2    12946.39    12897.72    261.03 o 
 -13   9   2     4339.98     4211.07    136.16 o 
 -12   9   2    14210.02    14058.97    232.66 o 
 -11   9   2     1395.16     1538.02     93.74 o 
 -10   9   2     7839.08     7654.81    165.02 o 
  -9   9   2     1660.40     1789.88     95.96 o 
  -8   9   2     3890.48     4112.21    125.62 o 
  -7   9   2      768.54      882.80     65.39 o 
  -6   9   2      783.97      826.66     64.12 o 
  -5   9   2       38.27      -14.53     46.98 o 
  -4   9   2     2210.41     2414.03     79.16 o 
  -3   9   2       97.86       18.26     43.60 o 
  -2   9   2     1519.18     1469.19     71.86 o 
  -1   9   2      699.32      731.40     50.47 o 
   0   9   2     1255.36     1250.84     55.57 o 
   1   9   2     1428.22     1369.03     61.15 o 
   2   9   2      316.39      304.05     45.69 o 
   3   9   2      657.22      716.30     55.96 o 
   4   9   2      522.18      494.98     58.59 o 
   5   9   2      553.69      688.52     59.19 o 
   6   9   2       11.88       13.16     45.06 o 
   7   9   2       37.45      -23.54     45.37 o 
   8   9   2      353.61      322.80     54.54 o 
   9   9   2      198.93      165.64     56.45 o 
  10   9   2     1530.83     1452.58    124.01 o 
  11   9   2      437.04      364.69     94.72 o 
  12   9   2     1084.35     1064.56    113.73 o 
  13   9   2        3.09        4.72     86.08 o 
  14   9   2      467.89      369.51    103.60 o 
  15   9   2       14.20       66.34     93.01 o 
  16   9   2      585.63      586.30    113.26 o 
  17   9   2      211.66      242.40    107.34 o 
  18   9   2     2623.68     2560.65    169.76 o 
 -17  10   2        0.60     -110.19     93.40 o 
 -16  10   2      721.33      906.75    126.04 o 
 -15  10   2        3.54     -134.31     89.54 o 
 -14  10   2       77.00       -8.42     89.83 o 
 -13  10   2      267.36      305.25    102.49 o 
 -12  10   2      155.80      169.47     69.85 o 
 -11  10   2      237.41      115.72     65.47 o 
 -10  10   2      494.09      498.18     72.96 o 
  -9  10   2     1509.10     1542.08     92.60 o 
  -8  10   2       66.73      464.34     68.05 o 
  -7  10   2      534.81      472.28     70.23 o 
  -6  10   2      286.01      762.05     73.37 o 
  -5  10   2       55.97       43.97     59.84 o 
  -4  10   2        3.68      550.32    101.16 o 
  -3  10   2       36.46      -58.25     56.70 o 
  -2  10   2      252.04      630.05     61.92 o 
  -1  10   2        1.29      -62.00     41.33 o 
   0  10   2        0.51      342.29     52.43 o 
   1  10   2        0.02      -68.04     45.36 o 
   2  10   2      703.99     1037.51     74.41 o 
   3  10   2       18.13      -99.54     66.36 o 
   4  10   2     3524.98     4280.62    118.59 o 
   5  10   2      311.34      280.56     70.19 o 
   6  10   2     1013.82     1258.11     89.88 o 
   7  10   2      131.52      131.74     86.98 o 
   8  10   2       33.11       41.81     82.20 o 
   9  10   2       40.00      169.00     86.11 o 
  10  10   2     1372.24     1655.76    128.87 o 
  11  10   2      136.06      105.54     89.33 o 
  12  10   2      309.80      463.46    139.31 o 
  13  10   2      452.58      496.25    108.26 o 
  14  10   2       42.19      328.31    106.45 o 
  15  10   2       26.20       -4.91     94.85 o 
  16  10   2        5.68      326.16    114.64 o 
 -15  11   2      170.65      244.47    214.14 o 
 -14  11   2     7021.92     6918.10    268.44 o 
 -13  11   2      833.88      874.88    126.40 o 
 -12  11   2     3558.71     3786.27    183.66 o 
 -11  11   2      258.87      164.96    110.91 o 
 -10  11   2     9584.53     9174.61    250.13 o 
  -9  11   2        7.11       -4.32     96.15 o 
  -8  11   2     9886.90     9676.33    228.63 o 
  -7  11   2       20.19       32.19     61.86 o 
  -6  11   2     3358.42     3417.97    118.96 o 
  -5  11   2     1305.82     1491.88     91.33 o 
  -4  11   2     1781.01     2064.87     98.31 o 
  -3  11   2      350.33      333.59     75.70 o 
  -2  11   2     2937.42     2935.33     97.87 o 
  -1  11   2       21.19      -20.65     55.29 o 
   0  11   2     2512.87     2340.85     88.64 o 
   1  11   2      247.97      146.07     55.00 o 
   2  11   2     1566.12     1679.24     88.40 o 
   3  11   2       58.72       56.51     68.67 o 
   4  11   2        4.45      -59.71     61.85 o 
   5  11   2       45.20       21.76     65.40 o 
   6  11   2       18.82     -113.05     75.36 o 
   7  11   2     1108.22     1032.20    115.45 o 
   8  11   2      519.89      352.80     99.17 o 
   9  11   2      437.74      333.77     99.38 o 
  10  11   2     1949.94     1918.68    142.12 o 
  11  11   2      331.15      390.05    105.86 o 
  12  11   2     1996.24     1964.08    162.64 o 
  13  11   2      450.68      583.29    147.04 o 
 -11  12   2      113.74       30.27     97.26 o 
 -10  12   2     3971.25     4183.23    191.87 o 
  -9  12   2     1936.19     2180.41    166.17 o 
  -8  12   2     5099.77     4702.65    222.83 o 
  -7  12   2     1608.54     1643.50    116.08 o 
  -6  12   2     5623.42     5805.70    151.50 o 
  -5  12   2     2992.89     3184.19    139.69 o 
  -4  12   2     5602.87     6154.47    198.94 o 
  -3  12   2     2510.88     2654.87    131.11 o 
  -2  12   2     5674.15     5936.75    319.86 o 
  -1  12   2     1718.37     1645.88    126.79 o 
   0  12   2     7620.86     7475.57    513.30 o 
   1  12   2     3642.36     3582.69    134.36 o 
   2  12   2     8456.65     8742.48    183.65 o 
   3  12   2     1570.67     1821.83    114.49 o 
   4  12   2     9548.57     9819.77    251.52 o 
   5  12   2     1275.83     1678.14    142.64 o 
   6  12   2     6831.25     7259.05    336.44 o 
   7  12   2     2675.65     3708.80    177.36 o 
   8  12   2     7689.16     8158.19    246.54 o 
   9  12   2     1546.48     1686.72    142.14 o 
  10  12   2     5136.44     5211.94    269.02 o 
  -5  13   2      314.09      533.18     95.82 o 
  -4  13   2       36.78      277.81    155.00 o 
  -3  13   2       39.74      294.07    116.62 o 
  -2  13   2       82.68      199.26    111.69 o 
  -1  13   2        0.94     -189.27    180.64 o 
   0  13   2        1.00      -70.35    159.77 o 
   1  13   2       73.93       98.96    172.89 o 
   2  13   2       10.48      -46.50    168.12 o 
   3  13   2        0.86     -117.50    106.23 o 
   4  13   2       59.67     -110.59     73.72 o 
 -25   0   3      111.64       -2.38    145.46 o 
 -23   0   3        6.98      -90.62     93.58 o 
 -21   0   3       80.38      -77.05     90.62 o 
 -19   0   3      143.22       24.18     79.59 o 
 -17   0   3     2431.13     2619.08    287.95 o 
 -15   0   3     1330.35     1520.41     78.39 o 
 -13   0   3      409.50      510.55     51.72 o 
 -11   0   3     1650.26     1619.68     69.24 o 
  -9   0   3     1284.82     1461.69     66.35 o 
  -7   0   3     2062.89     2179.49     85.98 o 
  -5   0   3       84.08      114.72     25.22 o 
  -3   0   3        4.46      -19.62     13.08 o 
  -1   0   3      799.39      721.83     59.47 o 
   1   0   3      253.38      354.12     32.19 o 
   3   0   3     3638.24     3780.13     86.51 o 
   5   0   3      122.94      120.51     34.14 o 
   7   0   3        8.94       -7.08     33.32 o 
   9   0   3       33.50      -14.19     67.42 o 
  11   0   3      582.56      374.70     73.28 o 
  13   0   3      334.91      275.48     52.18 o 
  15   0   3      764.49      741.16     98.55 o 
  17   0   3      253.81      195.16     72.58 o 
  19   0   3      192.39      319.98    103.44 o 
  21   0   3      199.31       21.92    101.15 o 
  23   0   3      315.17      232.04    118.65 o 
 -26   1   3     3572.82     3637.97    204.62 o 
 -25   1   3      347.42      567.72    102.68 o 
 -24   1   3     5189.92     5456.78    183.49 o 
 -23   1   3      536.90      654.16    144.83 o 
 -22   1   3    11267.08    11251.24    206.36 o 
 -21   1   3      671.71      818.05     81.47 o 
 -20   1   3     9407.89     9421.71    179.02 o 
 -19   1   3     1898.13     2168.31     96.04 o 
 -18   1   3    17077.72    17081.08    237.78 o 
 -17   1   3     6265.27     6121.66    132.66 o 
 -16   1   3    40943.55    41010.94    496.44 o 
 -15   1   3      559.40      525.64     62.12 o 
 -14   1   3    38734.09    38056.68    452.97 o 
 -13   1   3     2757.70     2679.68    103.86 o 
 -12   1   3    19414.69    19198.79    256.37 o 
 -11   1   3      159.41       51.03     33.04 o 
 -10   1   3    18614.29    19388.51    246.67 o 
  -9   1   3     3661.33     3530.61     86.25 o 
  -8   1   3   116777.27   124980.20   1249.29 o 
  -7   1   3    12870.87    13593.21    153.49 o 
  -6   1   3    76325.38    80382.22    753.61 o 
  -5   1   3       77.37       58.90     19.30 o 
  -4   1   3      382.59      444.66     19.39 o 
  -3   1   3     5914.37     6233.12     86.18 o 
  -2   1   3   141700.45   155054.64   1682.60 o 
  -1   1   3     9531.77    10136.79     84.03 o 
   0   1   3    81392.13    87226.48    760.76 o 
   1   1   3     2772.39     2957.37     77.04 o 
   2   1   3    18765.59    19525.78    204.43 o 
   3   1   3     2925.07     3050.54     45.21 o 
   4   1   3     6400.23     6289.80    143.88 o 
   5   1   3     9807.08     9652.35    102.51 o 
   6   1   3      256.36      294.20     24.87 o 
   7   1   3     1431.75     1344.16     41.87 o 
   8   1   3     5001.08     5038.73     66.54 o 
   9   1   3     1539.52     1772.36     45.85 o 
  10   1   3       26.39       92.86     23.58 o 
  11   1   3       83.03       90.85     26.77 o 
  12   1   3     7550.30     7438.66     93.77 o 
  13   1   3      523.80      550.16     43.74 o 
  14   1   3     2552.58     2729.58     74.44 o 
  15   1   3     1719.87     1964.26     68.84 o 
  16   1   3     5573.46     5585.77    134.70 o 
  17   1   3      334.11      394.36     67.71 o 
  18   1   3     6622.65     6067.44    148.60 o 
  19   1   3       99.53      -23.73     86.02 o 
  20   1   3     5152.53     5023.89    168.44 o 
  21   1   3      571.44      592.17     85.66 o 
  22   1   3     4960.52     4965.53    153.03 o 
  23   1   3      336.92      334.83     83.67 o 
  24   1   3     5283.15     5300.58    166.32 o 
 -26   2   3      169.26       92.05     94.26 o 
 -25   2   3      335.27      299.42     97.89 o 
 -24   2   3      680.12      680.08    102.30 o 
 -23   2   3        3.47      109.10     81.07 o 
 -22   2   3        0.82      -90.49     60.32 o 
 -21   2   3       79.68      -42.62     57.62 o 
 -20   2   3      138.38       48.95     56.99 o 
 -19   2   3        0.37      -74.30     49.54 o 
 -18   2   3       36.73       34.17     50.49 o 
 -17   2   3       63.69      -69.14     46.09 o 
 -16   2   3       59.68      -10.86     45.80 o 
 -15   2   3     2670.62     2619.61     86.78 o 
 -14   2   3     3568.18     3458.31    103.60 o 
 -13   2   3     3383.62     3497.38     88.59 o 
 -12   2   3    11993.95    12460.81    164.76 o 
 -11   2   3     2970.18     2778.69     74.88 o 
 -10   2   3     6820.81     6826.20     97.71 o 
  -9   2   3    11247.46    11785.85    132.02 o 
  -8   2   3    28815.86    31309.96    358.36 o 
  -7   2   3     6157.21     6101.42     70.61 o 
  -6   2   3     3923.43     3533.54     57.89 o 
  -5   2   3     4389.51     4106.85     61.31 o 
  -4   2   3    74718.76    78178.81    564.77 o 
  -3   2   3    15994.45    17176.28    141.37 o 
  -2   2   3    13023.47    13264.52    112.40 o 
  -1   2   3     1400.98     1461.27     35.24 o 
   0   2   3      109.21      248.12     22.45 o 
   1   2   3       26.52       12.94     15.75 o 
   2   2   3    40942.00    38691.15    294.16 o 
   3   2   3    27208.45    26666.81    205.63 o 
   4   2   3    55002.67    55133.51    372.31 o 
   5   2   3    25302.80    26044.26    208.30 o 
   6   2   3    25295.86    25990.00    195.79 o 
   7   2   3     7346.78     7686.87     78.74 o 
   8   2   3    26311.41    26181.29    203.05 o 
   9   2   3    12070.77    11420.68    109.35 o 
  10   2   3    22089.91    20999.88    172.59 o 
  11   2   3    15193.18    14984.00    154.53 o 
  12   2   3     9805.61     9564.17    119.04 o 
  13   2   3     4355.64     4240.77     77.59 o 
  14   2   3     5583.61     5444.50    100.74 o 
  15   2   3     1297.14     1028.60     59.02 o 
  16   2   3     5124.82     4565.66    109.54 o 
  17   2   3      103.88       82.25     63.85 o 
  18   2   3     8231.77     7958.16    169.76 o 
  19   2   3     2479.87     2654.42    116.22 o 
  20   2   3     5851.10     5531.56    154.83 o 
  21   2   3      628.00      713.48     99.08 o 
  22   2   3     1516.15     1336.41    117.54 o 
  23   2   3      834.73      725.32    133.86 o 
  24   2   3      835.31      828.42    146.19 o 
 -26   3   3      103.37      149.08     95.10 o 
 -25   3   3       27.44      -18.39     82.49 o 
 -24   3   3      475.35      543.38     84.22 o 
 -23   3   3      295.14      446.21     82.94 o 
 -22   3   3      766.26      883.72     97.67 o 
 -21   3   3      445.06      675.38     90.79 o 
 -20   3   3       93.63      245.91     74.69 o 
 -19   3   3      836.64      829.53     87.75 o 
 -18   3   3      452.51      553.24     63.20 o 
 -17   3   3      303.44      564.20     98.10 o 
 -16   3   3       16.47      132.05     50.28 o 
 -15   3   3      571.26      674.00     58.81 o 
 -14   3   3      619.73      673.47     55.44 o 
 -13   3   3     2396.42     2566.91    149.21 o 
 -12   3   3      435.34      530.97     30.48 o 
 -11   3   3       47.91       33.15     27.28 o 
 -10   3   3      244.27      297.87     24.55 o 
  -9   3   3      887.64      918.80     63.86 o 
  -8   3   3     3672.18     3962.49     66.97 o 
  -7   3   3      143.65      179.31     23.47 o 
  -6   3   3      314.04      352.58     26.43 o 
  -5   3   3     2342.50     2326.02     46.71 o 
  -4   3   3     1832.61     2099.99     46.20 o 
  -3   3   3      100.68      143.61     22.27 o 
  -2   3   3     2992.67     3158.42     47.81 o 
  -1   3   3     1530.00     1550.35     42.34 o 
   0   3   3     1996.07     1927.03     43.34 o 
   1   3   3     2616.75     2659.74     49.60 o 
   2   3   3     4970.14     5821.75     70.52 o 
   3   3   3      383.84      274.16     25.03 o 
   4   3   3    14714.48    14976.20    138.11 o 
   5   3   3     1197.88     1182.83     39.11 o 
   6   3   3     1054.90     1042.89     39.70 o 
   7   3   3       29.16      -12.10     27.92 o 
   8   3   3      691.32      780.39     43.86 o 
   9   3   3       10.56      -43.68     29.12 o 
  10   3   3      255.48      261.78     39.77 o 
  11   3   3       87.97      -18.35     36.42 o 
  12   3   3      490.28      633.02     46.36 o 
  13   3   3       81.59      101.64     39.37 o 
  14   3   3       36.87        3.76     40.00 o 
  15   3   3      209.68      104.39     42.51 o 
  16   3   3      167.99      143.26     41.19 o 
  17   3   3       78.04       51.13     51.34 o 
  18   3   3      313.06      330.23     63.01 o 
  19   3   3      397.43      412.53     78.15 o 
  20   3   3      392.02      214.88     78.99 o 
  21   3   3       42.66      -24.90     71.27 o 
  22   3   3       52.78      -48.97     98.54 o 
  23   3   3       65.75      250.39    189.58 o 
  24   3   3      509.44      603.32    212.23 o 
 -25   4   3      754.42      768.27     97.95 o 
 -24   4   3        9.05      -38.82     71.46 o 
 -23   4   3      600.55      354.46    103.43 o 
 -22   4   3      396.35      420.93    114.95 o 
 -21   4   3      252.50       53.27     78.78 o 
 -20   4   3      192.54       83.95     74.57 o 
 -19   4   3       12.33      -60.23     98.51 o 
 -18   4   3       36.39      -37.36     62.14 o 
 -17   4   3       16.66      -53.60     58.96 o 
 -16   4   3     1185.92     1000.44     69.30 o 
 -15   4   3     2924.59     2581.09     90.41 o 
 -14   4   3     1157.19     1078.52     59.56 o 
 -13   4   3     3592.75     3313.55     84.09 o 
 -12   4   3      129.50       83.71     39.06 o 
 -11   4   3    27288.99    27228.21    304.52 o 
 -10   4   3     5318.99     5759.23    114.48 o 
  -9   4   3    27835.70    28433.52    306.12 o 
  -8   4   3    11394.48    11890.03    133.28 o 
  -7   4   3    22662.05    22496.30    193.42 o 
  -6   4   3     2008.46     2034.55     48.04 o 
  -5   4   3    60043.59    61571.48    460.94 o 
  -4   4   3    16404.34    18101.88    163.68 o 
  -3   4   3   100370.92   106928.51    661.85 o 
  -2   4   3    24916.33    26759.05    204.47 o 
  -1   4   3    79704.98    85397.88    620.92 o 
   0   4   3     8453.47     9228.60     93.37 o 
   1   4   3    86887.11    89201.29    595.21 o 
   2   4   3     7461.88     7309.96     87.40 o 
   3   4   3    52061.28    50194.72    384.32 o 
   4   4   3    13883.93    13978.22    138.06 o 
   5   4   3    23830.42    23320.14    205.48 o 
   6   4   3     9408.82     9644.16    113.48 o 
   7   4   3    28418.41    27176.36    261.76 o 
   8   4   3     5745.36     5344.00    114.11 o 
   9   4   3    30194.51    27859.23    348.82 o 
  10   4   3      997.92     1025.29     55.18 o 
  11   4   3    34651.42    34179.38    395.04 o 
  12   4   3     8134.11     8238.46    136.35 o 
  13   4   3    29353.09    29043.45    305.21 o 
  14   4   3     4888.56     4993.48    102.90 o 
  15   4   3    12127.65    11789.03    159.81 o 
  16   4   3      170.55      168.54     48.29 o 
  17   4   3    11140.58    10682.34    174.94 o 
  18   4   3     2533.33     2668.35    103.08 o 
  19   4   3    14886.67    13390.48    538.75 o 
  20   4   3     2180.78     2417.50    112.10 o 
  21   4   3     4683.70     4183.87    319.54 o 
  22   4   3      183.56        1.97    131.85 o 
  23   4   3     2740.56     2723.27    298.08 o 
 -24   5   3        2.78      156.67     81.87 o 
 -23   5   3     6826.85     6954.83    266.06 o 
 -22   5   3       29.86       74.08     75.12 o 
 -21   5   3     7395.53     6994.06    220.08 o 
 -20   5   3      127.21       61.86     75.29 o 
 -19   5   3     6039.86     5226.67    173.51 o 
 -18   5   3        0.57      -47.64     64.72 o 
 -17   5   3     8370.41     7700.25    188.42 o 
 -16   5   3      103.36      121.13     64.76 o 
 -15   5   3    19324.84    18431.78    287.40 o 
 -14   5   3      232.01      184.63     47.04 o 
 -13   5   3    15011.84    14405.60    209.91 o 
 -12   5   3      519.18      628.12     61.01 o 
 -11   5   3     9581.81     9027.28    155.08 o 
 -10   5   3     1117.69     1326.01     68.99 o 
  -9   5   3    12754.19    12485.89    243.69 o 
  -8   5   3       38.33       67.22     27.66 o 
  -7   5   3    14202.18    13705.09    138.59 o 
  -6   5   3     1340.55     1521.27     47.46 o 
  -5   5   3    13733.38    13482.18    138.49 o 
  -4   5   3     5699.50     6406.95     88.34 o 
  -3   5   3     2086.13     1853.03     62.13 o 
  -2   5   3     3076.80     3350.04     59.33 o 
  -1   5   3     2731.48     2295.54     56.24 o 
   0   5   3       99.97       93.99     27.99 o 
   1   5   3    21869.98    22698.54    201.12 o 
   2   5   3       18.75       15.25     25.71 o 
   3   5   3     5137.42     5386.40     81.04 o 
   4   5   3       30.77       22.44     32.79 o 
   5   5   3      128.56      122.21     30.60 o 
   6   5   3       32.30       38.62     30.02 o 
   7   5   3      783.97      819.67     44.43 o 
   8   5   3      317.77      338.35     39.34 o 
   9   5   3       42.89       38.79     35.81 o 
  10   5   3       21.63      -24.11     35.00 o 
  11   5   3     2883.99     2710.08     86.48 o 
  12   5   3      177.33      -10.35     45.21 o 
  13   5   3     4687.75     4607.53    129.41 o 
  14   5   3      274.81      268.09     53.32 o 
  15   5   3     1930.30     1903.73     76.50 o 
  16   5   3      121.75       73.35     48.90 o 
  17   5   3     3063.11     2981.38    121.80 o 
  18   5   3      111.14        9.40     71.34 o 
  19   5   3     4234.01     4038.30    215.53 o 
  20   5   3        1.50      -28.92     86.01 o 
  21   5   3     1266.99     1594.29    135.20 o 
  22   5   3       42.80      -50.13    135.54 o 
 -23   6   3       28.84      105.13     80.15 o 
 -22   6   3       64.56       98.23     76.62 o 
 -21   6   3       26.73       23.77     78.96 o 
 -20   6   3      213.61      255.74     83.71 o 
 -19   6   3        2.66      -63.37     70.24 o 
 -18   6   3      430.92      489.79     85.78 o 
 -17   6   3       18.15      -32.07     65.57 o 
 -16   6   3        0.12      -51.79     56.32 o 
 -15   6   3      876.54      965.16    104.12 o 
 -14   6   3      157.90      156.25     59.05 o 
 -13   6   3     1480.21     1406.38     82.65 o 
 -12   6   3      106.59      189.24     55.23 o 
 -11   6   3        2.43      -61.12     65.32 o 
 -10   6   3      660.71      749.59     72.97 o 
  -9   6   3      484.46      596.03     58.39 o 
  -8   6   3       28.27       -7.43     26.04 o 
  -7   6   3        9.52       88.12     40.01 o 
  -6   6   3       18.04       -5.40     28.61 o 
  -5   6   3      341.75      678.98     48.01 o 
  -4   6   3      239.23      219.03     31.01 o 
  -3   6   3     1536.04     1906.73     85.61 o 
  -2   6   3      497.09      509.91     33.50 o 
  -1   6   3     3372.10     3728.71     74.58 o 
   0   6   3     1023.79     1103.38     48.22 o 
   1   6   3      747.95      906.41    100.55 o 
   2   6   3      504.88      567.03     40.37 o 
   3   6   3     4481.88     4951.32    168.94 o 
   4   6   3      135.47      140.81     35.11 o 
   5   6   3     2114.37     2239.31     69.87 o 
   6   6   3      383.13      392.05     35.13 o 
   7   6   3     3535.01     3309.52     80.45 o 
   8   6   3       96.42       94.48     48.79 o 
   9   6   3     3844.48     3796.60     87.02 o 
  10   6   3     1011.88      969.30     57.13 o 
  11   6   3     4923.59     4661.59    100.30 o 
  12   6   3        0.85       76.96     49.21 o 
  13   6   3      782.25     1029.27     88.44 o 
  14   6   3     1292.94     1535.72     80.81 o 
  15   6   3      304.84      356.11     61.15 o 
  16   6   3      119.09      130.82     77.10 o 
  17   6   3      148.63      205.13     94.79 o 
  18   6   3       11.36       60.43     93.06 o 
  19   6   3      726.56      962.09    122.92 o 
  20   6   3        9.27     -153.88    102.58 o 
  21   6   3      202.10      170.03    107.92 o 
  22   6   3        0.06     -143.36     95.57 o 
 -22   7   3     2885.42     3061.56    360.36 o 
 -21   7   3     8456.94     8685.68    340.41 o 
 -20   7   3     2454.47     2720.22    143.62 o 
 -19   7   3     6946.70     6711.20    196.52 o 
 -18   7   3     3382.52     3508.43    150.00 o 
 -17   7   3     5820.28     5773.85    167.62 o 
 -16   7   3     3581.84     3912.73    130.05 o 
 -15   7   3    17215.26    17713.36    261.14 o 
 -14   7   3     2968.09     3050.67    162.63 o 
 -13   7   3    25572.27    24455.71    313.38 o 
 -12   7   3    13936.37    13714.68    215.85 o 
 -11   7   3    23606.39    23777.72    300.81 o 
 -10   7   3     9668.19     9427.40    230.78 o 
  -9   7   3    27185.58    27427.68    421.12 o 
  -8   7   3    13347.17    13271.56    221.03 o 
  -7   7   3    33117.23    33801.80    295.06 o 
  -6   7   3    11100.36    10844.93    133.32 o 
  -5   7   3    27448.77    27636.98    231.56 o 
  -4   7   3     6126.82     5969.22     89.75 o 
  -3   7   3     7555.60     6944.97     90.39 o 
  -2   7   3     4461.76     4149.24     72.46 o 
  -1   7   3    16266.87    15727.28    157.76 o 
   0   7   3     6825.56     6496.47    112.72 o 
   1   7   3    17747.37    17881.37    183.87 o 
   2   7   3     4107.43     3960.67     82.69 o 
   3   7   3     5718.26     5722.32     97.61 o 
   4   7   3      217.21      227.39     42.18 o 
   5   7   3     2796.75     2575.77     66.37 o 
   6   7   3        0.18      -41.17     36.13 o 
   7   7   3      119.75      134.66     51.72 o 
   8   7   3       39.26      -57.29     38.55 o 
   9   7   3       60.56      -10.45     63.54 o 
  10   7   3      288.41      163.07     68.07 o 
  11   7   3      330.28      340.66     51.76 o 
  12   7   3       23.38      -57.13     47.80 o 
  13   7   3     2735.28     2728.29    119.15 o 
  14   7   3      382.94      413.65     76.61 o 
  15   7   3     1673.22     1743.14    130.71 o 
  16   7   3      946.22      953.26    113.56 o 
  17   7   3     3100.82     3061.46    238.14 o 
  18   7   3     2195.30     2419.26    157.12 o 
  19   7   3     5940.24     5512.34    210.76 o 
  20   7   3     1197.42     1304.64    153.95 o 
 -21   8   3       48.69     -183.64    122.43 o 
 -20   8   3       22.07     -108.78     92.27 o 
 -19   8   3       25.90     -107.91     71.94 o 
 -18   8   3      591.36      521.45     84.78 o 
 -17   8   3      452.66      325.12     76.86 o 
 -16   8   3        6.42      -58.82     64.22 o 
 -15   8   3      314.25      223.22     70.31 o 
 -14   8   3      258.32      132.57     65.11 o 
 -13   8   3     1051.75      968.39    124.60 o 
 -12   8   3     2667.02     2698.61    109.33 o 
 -11   8   3     1872.46     1906.33     95.15 o 
 -10   8   3     1220.58     1060.06     85.21 o 
  -9   8   3     2872.30     2664.49    105.62 o 
  -8   8   3     4606.23     4588.84    136.99 o 
  -7   8   3     1703.01     2135.94     92.86 o 
  -6   8   3     1646.45     1681.41     57.71 o 
  -5   8   3     4374.61     4153.30     81.35 o 
  -4   8   3     5804.42     5340.63     91.42 o 
  -3   8   3     3196.17     2903.47     67.65 o 
  -2   8   3     1964.12     1780.35     56.56 o 
  -1   8   3     1915.07     1859.89     58.14 o 
   0   8   3     2077.74     2361.42     88.17 o 
   1   8   3     2278.82     2326.11     89.91 o 
   2   8   3     8897.85     8927.48    128.64 o 
   3   8   3     7243.36     7486.76    109.71 o 
   4   8   3    12339.97    11918.50    153.99 o 
   5   8   3     5620.13     5425.05    105.52 o 
   6   8   3     5991.44     5517.18    107.23 o 
   7   8   3     4800.08     4782.06    141.13 o 
   8   8   3     1593.85     1447.48     67.35 o 
   9   8   3     2684.36     2749.68     86.84 o 
  10   8   3     1888.46     1905.92    103.52 o 
  11   8   3     3670.64     3749.29    134.08 o 
  12   8   3     4528.32     4265.35    143.00 o 
  13   8   3     2121.73     2276.61    119.04 o 
  14   8   3     3682.71     3503.88    166.22 o 
  15   8   3     1995.90     2040.00    143.36 o 
  16   8   3     2809.57     2827.54    162.25 o 
  17   8   3     1277.39     1102.16    129.40 o 
  18   8   3      873.73      988.41    128.01 o 
  19   8   3       86.82     -119.87    194.34 o 
 -19   9   3      472.78      370.28    111.19 o 
 -18   9   3     2268.29     2319.39    158.88 o 
 -17   9   3      290.34      449.13    107.33 o 
 -16   9   3     1598.88     1857.72    132.17 o 
 -15   9   3      208.67      168.81     70.99 o 
 -14   9   3     3022.88     3394.32    128.62 o 
 -13   9   3      947.11      962.99     86.64 o 
 -12   9   3     3323.51     3668.39    129.06 o 
 -11   9   3      186.44      227.98     68.00 o 
 -10   9   3     4095.47     4429.17    133.82 o 
  -9   9   3     1168.51     1571.88     92.17 o 
  -8   9   3       31.81      339.35     64.89 o 
  -7   9   3      118.82      181.75     61.61 o 
  -6   9   3      115.66      237.87     53.32 o 
  -5   9   3      284.56      247.88     53.99 o 
  -4   9   3     1211.24     1258.15     58.18 o 
  -3   9   3      728.55      696.88     50.49 o 
  -2   9   3      197.10      247.71     40.33 o 
  -1   9   3        0.61      -32.79     35.24 o 
   0   9   3       26.41       34.79     39.07 o 
   1   9   3       25.30       11.81     38.87 o 
   2   9   3      651.64      639.48     55.58 o 
   3   9   3     1765.22     1833.35     71.30 o 
   4   9   3      646.76      578.42     53.57 o 
   5   9   3        0.92      -60.53     40.35 o 
   6   9   3      604.76      819.75     68.07 o 
   7   9   3      403.36      313.38     57.47 o 
   8   9   3      610.76      665.76    101.88 o 
   9   9   3       42.20      -32.76     63.94 o 
  10   9   3      606.10      547.18     89.64 o 
  11   9   3      147.01       64.35     68.53 o 
  12   9   3      147.24       71.36     87.67 o 
  13   9   3      294.97      190.34    135.28 o 
  14   9   3      166.68      -65.64     88.47 o 
  15   9   3       51.52      -15.26     90.00 o 
  16   9   3      666.61      575.95    117.78 o 
  17   9   3       53.02      -41.27     96.90 o 
 -17  10   3       13.76     -185.05    123.37 o 
 -16  10   3     2024.01     1928.75    187.27 o 
 -15  10   3      283.50      206.93    101.30 o 
 -14  10   3      822.40      939.79    117.09 o 
 -13  10   3       12.19       12.56     69.98 o 
 -12  10   3     4519.85     4502.03    144.81 o 
 -11  10   3      326.72      197.90     70.69 o 
 -10  10   3    10918.47    10572.57    238.70 o 
  -9  10   3       87.99      133.23     68.43 o 
  -8  10   3    11378.58    11323.89    208.45 o 
  -7  10   3      875.72      964.68     85.85 o 
  -6  10   3     8776.79     9145.97    184.60 o 
  -5  10   3        4.07      -67.51     60.10 o 
  -4  10   3    20398.85    20677.49    253.20 o 
  -3  10   3       97.28      120.13     74.01 o 
  -2  10   3    28140.58    27260.22    228.86 o 
  -1  10   3      376.30      438.32     50.04 o 
   0  10   3    23249.50    23336.43    219.66 o 
   1  10   3       19.85      -18.13     45.69 o 
   2  10   3    16785.02    16657.83    223.51 o 
   3  10   3        0.63       -5.15     56.43 o 
   4  10   3    31678.24    32306.43    401.77 o 
   5  10   3     2479.76     2564.93    115.65 o 
   6  10   3    18704.89    19353.15    293.22 o 
   7  10   3       19.58      -87.32     64.11 o 
   8  10   3     9844.25    10441.05    214.83 o 
   9  10   3        0.57      -14.32     81.53 o 
  10  10   3     7872.02     8374.38    232.04 o 
  11  10   3      680.48      773.58    111.25 o 
  12  10   3    12867.89    13234.08    300.50 o 
  13  10   3      284.58      279.90    104.41 o 
  14  10   3    15234.09    15641.66    340.93 o 
  15  10   3       38.35      -47.62     95.18 o 
 -15  11   3      184.78      185.78    104.76 o 
 -14  11   3     6567.71     6527.62    230.15 o 
 -13  11   3       94.04      137.68    100.84 o 
 -12  11   3     4638.10     5141.00    240.21 o 
 -11  11   3      100.89      136.49     69.98 o 
 -10  11   3     1926.41     2259.02    108.27 o 
  -9  11   3      176.82      221.09     69.96 o 
  -8  11   3     1586.93     1995.57    101.61 o 
  -7  11   3       59.17       21.28     63.39 o 
  -6  11   3      924.69     1033.70     83.43 o 
  -5  11   3       67.13      -28.19     59.49 o 
  -4  11   3     1455.75     1646.31     93.98 o 
  -3  11   3      277.70      232.08     73.49 o 
  -2  11   3     2338.51     2541.36    117.01 o 
  -1  11   3       57.44      -15.07     50.09 o 
   0  11   3     1554.09     1630.60     80.57 o 
   1  11   3        5.37      -19.74     51.07 o 
   2  11   3      487.06      499.13     68.93 o 
   3  11   3       25.78       21.52     62.47 o 
   4  11   3      159.88      109.42     67.03 o 
   5  11   3       19.87      -63.75     75.06 o 
   6  11   3      452.13      519.61     97.29 o 
   7  11   3      104.37       65.03     85.40 o 
   8  11   3      159.56      103.03     88.54 o 
   9  11   3      299.33      203.36     96.65 o 
  10  11   3      471.88      517.39    107.83 o 
  11  11   3       89.06        1.23     96.66 o 
  12  11   3      546.92      562.80    116.35 o 
  13  11   3      627.80      577.14    146.99 o 
 -11  12   3      288.52      211.17    103.76 o 
 -10  12   3      198.34       99.36    101.13 o 
  -9  12   3      635.03      797.82    120.98 o 
  -8  12   3     1529.10     1783.74    104.60 o 
  -7  12   3      221.79      317.85     77.34 o 
  -6  12   3     1383.25     1506.66    121.34 o 
  -5  12   3      278.39      438.49     76.23 o 
  -4  12   3     2101.62     2365.17    111.32 o 
  -3  12   3      444.11      379.60    113.43 o 
  -2  12   3      910.13     1080.91    261.12 o 
  -1  12   3        7.13     -116.21     97.10 o 
   0  12   3     1177.65     1576.08    201.50 o 
   1  12   3      751.80      847.57     80.67 o 
   2  12   3     3423.83     3281.57    177.21 o 
   3  12   3     1872.09     2041.41    137.34 o 
   4  12   3     3150.87     3561.52    167.60 o 
   5  12   3      852.43      962.19    114.36 o 
   6  12   3     3198.89     3472.21    172.51 o 
   7  12   3     1156.83     1313.38    133.62 o 
   8  12   3     1986.33     2348.48    153.52 o 
   9  12   3     1028.30     1227.96    139.71 o 
  -5  13   3     8401.69     8450.50    295.35 o 
  -4  13   3     3729.26     4248.23    220.47 o 
  -3  13   3     5971.20     6535.19    254.19 o 
  -2  13   3     3151.06     3636.89    206.92 o 
  -1  13   3     1438.90     1586.00    219.98 o 
   0  13   3     1577.88     1819.05    164.84 o 
   1  13   3      972.98      883.51    214.62 o 
   2  13   3      739.03      373.20    190.77 o 
   3  13   3      678.04      837.99    160.96 o 
 -26   0   4      533.47      598.55    181.23 o 
 -24   0   4     1420.12     1821.87    213.43 o 
 -22   0   4      696.89      640.13    112.09 o 
 -20   0   4      360.40      110.71     96.58 o 
 -18   0   4      250.95      330.96     87.57 o 
 -16   0   4      844.92      786.69     67.30 o 
 -14   0   4      334.36      262.73     48.47 o 
 -12   0   4     8220.55     8149.27    159.00 o 
 -10   0   4     1113.54     1030.48     51.21 o 
  -8   0   4    14293.36    13684.36    173.38 o 
  -6   0   4       41.31      183.27     29.52 o 
  -4   0   4   145954.17   163187.72   1378.38 o 
  -2   0   4    91081.95    99572.25   1650.18 o 
   0   0   4    97283.83   100365.59   1289.28 o 
   2   0   4    14687.72    14722.83    283.77 o 
   4   0   4    12886.36    13061.46    248.61 o 
   6   0   4   127317.27   129024.77   1936.95 o 
   8   0   4   242563.02   247521.63   2499.27 o 
  10   0   4   251314.42   258576.58   2621.71 o 
  12   0   4    77187.77    76904.45    841.52 o 
  14   0   4    23150.39    22759.88    342.40 o 
  16   0   4    26095.46    25071.17    452.71 o 
  18   0   4    22224.93    21452.88    409.24 o 
  20   0   4    16337.04    16790.96    670.68 o 
  22   0   4     4167.70     4412.10    210.29 o 
  24   0   4     4454.39     4623.89    228.76 o 
 -26   1   4     1589.44     1564.95    158.04 o 
 -25   1   4      391.88      599.14     98.46 o 
 -24   1   4     1187.54     1176.60    127.82 o 
 -23   1   4      508.80      484.89    115.88 o 
 -22   1   4     2743.87     2778.82    117.29 o 
 -21   1   4     1783.30     1588.51     92.79 o 
 -20   1   4     2850.19     2958.70     96.37 o 
 -19   1   4       16.39       88.09     47.64 o 
 -18   1   4     3927.13     4001.22    100.88 o 
 -17   1   4      136.43      142.46     45.31 o 
 -16   1   4     8755.60     8964.27    134.92 o 
 -15   1   4     2521.65     2488.23     94.65 o 
 -14   1   4     9700.66     9024.66    325.09 o 
 -13   1   4     1782.25     1645.05     64.47 o 
 -12   1   4     3858.38     3677.42     98.86 o 
 -11   1   4      826.14      687.60     82.89 o 
 -10   1   4     3491.72     3292.45     70.87 o 
  -9   1   4     2008.50     1761.80     71.59 o 
  -8   1   4    30314.61    31736.17    270.89 o 
  -7   1   4     3653.50     3662.85     58.19 o 
  -6   1   4     2159.03     2205.19     47.99 o 
  -5   1   4      460.19      490.33     29.96 o 
  -4   1   4    13599.96    14847.56    150.66 o 
  -3   1   4      116.86      139.93     19.38 o 
  -2   1   4    34066.06    35763.68    318.12 o 
  -1   1   4     2045.05     2132.55     45.77 o 
   0   1   4     2196.70     2557.83     55.33 o 
   1   1   4     6338.03     6483.68     65.74 o 
   2   1   4     6870.63     7770.38     89.14 o 
   3   1   4        4.18      -27.09     18.06 o 
   4   1   4    44457.38    44678.89    621.18 o 
   5   1   4       59.66       24.99     18.63 o 
   6   1   4      292.18      343.09     27.12 o 
   7   1   4      789.45      827.28     38.30 o 
   8   1   4     1455.60     1684.76     47.75 o 
   9   1   4      844.08      879.27     37.94 o 
  10   1   4     2566.26     2437.39     58.92 o 
  11   1   4     1998.33     2106.79     77.67 o 
  12   1   4        2.64      -15.00     26.30 o 
  13   1   4      528.70      546.08     38.08 o 
  14   1   4      424.31      478.70     43.29 o 
  15   1   4      139.74       57.48     53.15 o 
  16   1   4      599.56      729.80     61.89 o 
  17   1   4       85.72       17.42     62.14 o 
  18   1   4      126.59       60.64     66.33 o 
  19   1   4       43.51     -110.53     73.69 o 
  20   1   4     1664.74     1468.30    117.48 o 
  21   1   4      169.33      118.53     74.71 o 
  22   1   4      104.00       -5.74     73.98 o 
  23   1   4        2.31      -48.53     75.36 o 
  24   1   4      505.22      746.24     97.76 o 
 -26   2   4      325.39      276.50     98.02 o 
 -25   2   4      337.33      214.29     95.32 o 
 -24   2   4      356.40      360.96     92.93 o 
 -23   2   4      624.46      440.71    175.20 o 
 -22   2   4      567.04      608.42     73.95 o 
 -21   2   4      296.60      218.53     61.73 o 
 -20   2   4       37.86      -51.36     51.81 o 
 -19   2   4      835.07      862.59     70.65 o 
 -18   2   4      939.76      929.69     70.48 o 
 -17   2   4      642.08      671.01     62.57 o 
 -16   2   4      234.08      150.65     49.09 o 
 -15   2   4      362.60      377.24     49.72 o 
 -14   2   4     1955.22     2196.33     78.65 o 
 -13   2   4       58.05       14.14     35.68 o 
 -12   2   4     3980.65     3864.44     87.10 o 
 -11   2   4    10873.18    11467.43    136.54 o 
 -10   2   4     2845.50     2766.44     64.33 o 
  -9   2   4      546.11      824.59     38.68 o 
  -8   2   4     5408.91     6499.46    104.58 o 
  -7   2   4     3916.46     4602.20     70.21 o 
  -6   2   4     5998.60     5675.40     76.34 o 
  -5   2   4    25546.69    26627.40    272.73 o 
  -4   2   4    47262.08    49472.37    402.93 o 
  -3   2   4    21696.01    22792.23    251.74 o 
  -2   2   4    38409.44    41848.75    287.01 o 
  -1   2   4    35052.23    36789.42    299.71 o 
   0   2   4    69326.79    73412.91    648.56 o 
   1   2   4    18720.21    18662.37    139.55 o 
   2   2   4     7352.58     8614.25     83.22 o 
   3   2   4       31.93        1.92     17.36 o 
   4   2   4     7721.41     7250.93     77.86 o 
   5   2   4     1208.14     1092.31     33.85 o 
   6   2   4     9090.74     9119.71    115.62 o 
   7   2   4     1235.95     1030.30     39.44 o 
   8   2   4    12825.50    12148.75    113.33 o 
   9   2   4     4188.38     3373.78     56.04 o 
  10   2   4     3481.78     3266.22     57.35 o 
  11   2   4     6133.58     5800.96     77.66 o 
  12   2   4     5055.82     4801.60     73.93 o 
  13   2   4     1969.37     2024.29     67.23 o 
  14   2   4      738.71      653.41     57.05 o 
  15   2   4        8.76       -1.47     46.08 o 
  16   2   4     3364.87     3079.86     97.84 o 
  17   2   4      684.40      681.40     64.28 o 
  18   2   4     7197.58     7136.67    163.99 o 
  19   2   4     1488.50     1475.95     99.71 o 
  20   2   4     2580.52     2800.85    138.90 o 
  21   2   4      250.44      170.33     87.20 o 
  22   2   4      523.17      480.16     97.09 o 
  23   2   4      101.87       23.35    115.81 o 
  24   2   4     1392.64     1244.96    130.46 o 
 -26   3   4     3352.66     3610.01    172.21 o 
 -25   3   4     4139.96     4226.74    162.10 o 
 -24   3   4     4839.84     4915.21    150.00 o 
 -23   3   4     9864.32     9767.40    198.86 o 
 -22   3   4     5357.14     4992.25    164.74 o 
 -21   3   4    10334.24    10146.22    222.65 o 
 -20   3   4     8099.88     7805.16    190.64 o 
 -19   3   4    14498.76    14102.32    253.64 o 
 -18   3   4     7613.36     7750.33    150.55 o 
 -17   3   4    31052.82    30305.71    343.80 o 
 -16   3   4    29634.27    29633.94    333.40 o 
 -15   3   4    39492.63    40295.62    416.85 o 
 -14   3   4    28415.88    28189.19    309.92 o 
 -13   3   4    42255.96    42539.91    339.74 o 
 -12   3   4    17693.07    17257.11    163.28 o 
 -11   3   4    22235.93    21525.48    189.12 o 
 -10   3   4    33671.77    36176.00    286.60 o 
  -9   3   4    38421.20    39594.40    329.23 o 
  -8   3   4    34185.01    35764.59    307.76 o 
  -7   3   4    46562.66    47051.46    388.72 o 
  -6   3   4    18209.07    18543.61    162.27 o 
  -5   3   4    38161.16    38961.29    301.63 o 
  -4   3   4    50655.89    52878.88    425.91 o 
  -3   3   4    10729.31    10609.48     94.47 o 
  -2   3   4     3477.31     3221.22     49.28 o 
  -1   3   4     5196.33     4537.32     62.98 o 
   0   3   4     1872.67     1474.70     47.08 o 
   1   3   4     5101.54     4864.31     57.98 o 
   2   3   4     4853.58     4598.52     61.12 o 
   3   3   4     7958.91     8071.61     87.51 o 
   4   3   4     4132.92     4467.76     69.28 o 
   5   3   4     6340.38     6316.50     69.03 o 
   6   3   4     5954.42     5900.08     90.18 o 
   7   3   4     1216.74     1101.79     47.11 o 
   8   3   4     1640.76     1542.30     56.16 o 
   9   3   4        0.48      -43.37     30.52 o 
  10   3   4       33.23       31.17     45.17 o 
  11   3   4      806.56      822.69     52.64 o 
  12   3   4       32.74      -12.67     36.43 o 
  13   3   4      536.85      531.07     48.60 o 
  14   3   4      296.82      307.32     47.07 o 
  15   3   4     2525.79     2195.79     81.47 o 
  16   3   4      791.16      866.07     70.87 o 
  17   3   4     2870.42     2697.11    156.43 o 
  18   3   4     2909.24     2804.53    118.50 o 
  19   3   4     2473.16     2729.66    142.37 o 
  20   3   4       66.90      157.20     75.86 o 
  21   3   4     1226.55     1040.56    119.81 o 
  22   3   4     1364.05     1299.68    152.41 o 
  23   3   4     1995.76     1920.84    263.50 o 
 -25   4   4     1029.86     1131.34    107.85 o 
 -24   4   4      124.56       85.56     71.21 o 
 -23   4   4      286.18      408.38     90.45 o 
 -22   4   4       86.18      -47.98     86.91 o 
 -21   4   4       48.28       92.08     81.28 o 
 -20   4   4        3.77      -86.03     67.48 o 
 -19   4   4      214.41       39.03     64.97 o 
 -18   4   4      465.36      523.17    124.72 o 
 -17   4   4        0.85     -136.20    111.35 o 
 -16   4   4      273.14      187.74     73.50 o 
 -15   4   4      559.91      714.90     59.32 o 
 -14   4   4      139.73       64.40     40.47 o 
 -13   4   4      158.69       86.01     39.33 o 
 -12   4   4      345.12      211.75     40.16 o 
 -11   4   4       88.10       88.38     34.91 o 
 -10   4   4      204.65      235.61     29.09 o 
  -9   4   4        2.71       -8.46     23.41 o 
  -8   4   4     1731.65     1813.91     52.95 o 
  -7   4   4     2808.35     2974.79     56.36 o 
  -6   4   4        0.61       -3.12     22.55 o 
  -5   4   4     3642.11     3938.03     65.53 o 
  -4   4   4      641.47      617.80     26.59 o 
  -3   4   4       72.93       67.61     21.89 o 
  -2   4   4     3999.73     3979.17     59.09 o 
  -1   4   4     2955.69     2837.47     56.81 o 
   0   4   4      446.76      358.40     32.52 o 
   1   4   4     1632.60     1389.32     38.31 o 
   2   4   4      425.15      400.64     28.77 o 
   3   4   4     4907.01     4409.20     67.82 o 
   4   4   4      265.64      266.12     28.51 o 
   5   4   4     8664.95     8489.76    119.68 o 
   6   4   4     3443.37     3393.46     66.20 o 
   7   4   4     1571.87     1341.05     49.13 o 
   8   4   4      239.24      282.46     38.79 o 
   9   4   4      953.32      685.76     49.08 o 
  10   4   4       66.24       82.27     38.10 o 
  11   4   4      726.38      682.09     53.98 o 
  12   4   4      117.77      129.88     54.62 o 
  13   4   4     2839.51     2721.75     91.10 o 
  14   4   4     2776.08     2908.26     85.42 o 
  15   4   4     2188.52     2122.53     77.61 o 
  16   4   4       15.99       35.60     46.24 o 
  17   4   4       19.09       74.29     50.50 o 
  18   4   4      200.72       78.35     75.75 o 
  19   4   4      121.02      164.17     75.82 o 
  20   4   4      534.67      475.77    166.08 o 
  21   4   4      389.22      254.21    124.84 o 
  22   4   4      101.28       81.09    137.82 o 
  23   4   4      499.15      513.89    217.00 o 
 -25   5   4     1776.75     1770.39    196.19 o 
 -24   5   4        5.56       68.74     78.35 o 
 -23   5   4     5357.92     5411.00    192.74 o 
 -22   5   4      227.96      290.76     84.89 o 
 -21   5   4    13676.58    12777.42    278.40 o 
 -20   5   4        2.31      -69.32     68.09 o 
 -19   5   4     8885.37     8144.83    200.88 o 
 -18   5   4      241.86       73.79     67.41 o 
 -17   5   4    10799.36    10713.65    221.68 o 
 -16   5   4       51.77      100.67     58.29 o 
 -15   5   4    12642.84    12799.83    241.22 o 
 -14   5   4     1145.90     1174.54     77.25 o 
 -13   5   4     6641.68     6267.23    111.82 o 
 -12   5   4      269.91      295.96     55.26 o 
 -11   5   4    18873.79    18815.81    241.59 o 
 -10   5   4     1616.59     1739.34     53.55 o 
  -9   5   4    14021.77    13172.23    167.58 o 
  -8   5   4      221.16      247.76     29.08 o 
  -7   5   4    27863.35    27367.22    236.55 o 
  -6   5   4      665.70      781.19     37.92 o 
  -5   5   4    27185.86    26857.26    216.97 o 
  -4   5   4      206.72      230.85     25.15 o 
  -3   5   4    18266.27    18217.34    156.99 o 
  -2   5   4      626.64      880.89     36.45 o 
  -1   5   4    18176.29    17144.19    178.36 o 
   0   5   4      540.80      612.47     40.45 o 
   1   5   4      574.73      257.85     27.65 o 
   2   5   4       12.44        1.90     25.17 o 
   3   5   4        8.99      -27.55     25.04 o 
   4   5   4      889.37     1121.69     43.69 o 
   5   5   4     4643.26     4530.29     81.68 o 
   6   5   4       76.14       50.59     30.70 o 
   7   5   4     1720.87     1732.30     63.45 o 
   8   5   4      771.33      844.50     47.43 o 
   9   5   4       40.15       11.73     35.11 o 
  10   5   4      221.22      164.48     44.50 o 
  11   5   4      602.45      487.49     54.00 o 
  12   5   4      853.91      819.80     72.56 o 
  13   5   4      427.09      468.62     56.84 o 
  14   5   4      326.31      331.20     54.82 o 
  15   5   4      254.68      184.79     57.85 o 
  16   5   4      385.74      210.11     56.70 o 
  17   5   4      232.50      159.95     63.24 o 
  18   5   4        4.91      -28.23     99.82 o 
  19   5   4     1807.17     1817.09    210.22 o 
  20   5   4       94.95       77.56     92.28 o 
  21   5   4     1477.42     1561.09    212.83 o 
  22   5   4      100.55       -3.89    133.18 o 
 -24   6   4       19.78      -94.88     82.43 o 
 -23   6   4     1198.60     1336.22    110.10 o 
 -22   6   4       41.46       79.10     80.34 o 
 -21   6   4      981.88      969.07    131.46 o 
 -20   6   4        2.41     -104.05     69.37 o 
 -19   6   4       37.02      -65.55    124.77 o 
 -18   6   4       19.76      -75.64     66.19 o 
 -17   6   4       34.28      -32.46     58.09 o 
 -16   6   4      531.47      480.96     93.28 o 
 -15   6   4      462.09      546.94     70.23 o 
 -14   6   4      209.00       76.40     57.62 o 
 -13   6   4     1141.04     1264.63     80.47 o 
 -12   6   4     1224.09     1024.67     73.67 o 
 -11   6   4     2763.07     2551.46    100.54 o 
 -10   6   4       24.47      -64.62     44.93 o 
  -9   6   4     7607.32     6824.24     94.27 o 
  -8   6   4      848.86      828.81     41.05 o 
  -7   6   4    12863.78    12147.58    136.18 o 
  -6   6   4     2722.12     2783.43     66.81 o 
  -5   6   4    15784.82    15299.38    145.47 o 
  -4   6   4     2646.14     2280.30     52.53 o 
  -3   6   4    29261.62    28557.87    216.66 o 
  -2   6   4       72.26      148.68     30.07 o 
  -1   6   4    32152.44    31891.49    274.89 o 
   0   6   4     5422.52     5522.91     97.94 o 
   1   6   4    62913.74    64132.53    455.12 o 
   2   6   4     4317.66     4544.57     80.09 o 
   3   6   4    53822.55    53686.97    424.93 o 
   4   6   4     6140.83     6511.24     98.38 o 
   5   6   4    45489.29    45845.57    376.34 o 
   6   6   4     1934.55     1804.79     61.81 o 
   7   6   4    56144.54    54553.21    537.43 o 
   8   6   4     1536.60     1550.61     62.65 o 
   9   6   4    20830.69    19558.30    205.99 o 
  10   6   4     3185.39     3277.11     84.93 o 
  11   6   4    40558.98    39593.72    392.41 o 
  12   6   4      353.94      374.11     60.60 o 
  13   6   4    34144.75    34358.08    362.04 o 
  14   6   4     1702.99     2018.83    105.28 o 
  15   6   4    14671.86    14659.09    251.32 o 
  16   6   4     2384.36     2444.39    163.49 o 
  17   6   4    14982.93    14632.79    306.86 o 
  18   6   4      579.64      667.98    125.69 o 
  19   6   4     7361.26     7055.33    225.26 o 
  20   6   4      970.47     1019.61    145.25 o 
  21   6   4     4254.97     4386.84    237.97 o 
 -23   7   4     1123.44     1333.54    161.08 o 
 -22   7   4       34.32      221.82     88.80 o 
 -21   7   4      222.81      322.67    140.06 o 
 -20   7   4      135.26      139.22    141.71 o 
 -19   7   4      391.39      509.36     92.40 o 
 -18   7   4        2.00      105.95     68.19 o 
 -17   7   4      736.40      662.16     81.39 o 
 -16   7   4     1472.11     1438.35     93.74 o 
 -15   7   4      294.87      391.18     70.95 o 
 -14   7   4     2278.70     2023.50     98.80 o 
 -13   7   4        2.43      107.26     59.42 o 
 -12   7   4      360.48      354.33     66.32 o 
 -11   7   4      474.62      764.40     70.52 o 
 -10   7   4        4.20       72.93     57.48 o 
  -9   7   4        2.39      414.01     72.98 o 
  -8   7   4      900.86     1037.51     55.46 o 
  -7   7   4     2862.93     3364.09    121.24 o 
  -6   7   4      172.80      361.45     37.09 o 
  -5   7   4     2104.67     2707.23     94.26 o 
  -4   7   4       33.73       67.58     31.21 o 
  -3   7   4       42.36      191.90     36.66 o 
  -2   7   4        0.58       83.34     33.26 o 
  -1   7   4     1272.93     1132.71     51.18 o 
   0   7   4        1.93      -54.97     36.65 o 
   1   7   4      133.45      204.42     42.13 o 
   2   7   4      692.86      800.98     55.38 o 
   3   7   4      139.68      124.40     36.38 o 
   4   7   4      245.56      270.76     40.07 o 
   5   7   4      184.21      175.43     39.56 o 
   6   7   4      191.93      127.70     40.54 o 
   7   7   4      108.87       45.97     39.89 o 
   8   7   4        5.99      -56.53     37.69 o 
   9   7   4      117.38        0.73     42.68 o 
  10   7   4       21.56      -61.14     40.76 o 
  11   7   4      126.61       46.80     62.37 o 
  12   7   4       66.42       10.72     60.81 o 
  13   7   4       23.45      -85.99     57.33 o 
  14   7   4       11.91        2.98     64.34 o 
  15   7   4      116.12      -15.56     77.98 o 
  16   7   4       15.55      -70.10     67.86 o 
  17   7   4      617.27      878.50    123.88 o 
  18   7   4      201.59      272.54    118.72 o 
  19   7   4        2.74        3.82    100.22 o 
  20   7   4       45.89      -88.64    100.60 o 
 -21   8   4      136.34       82.21    100.86 o 
 -20   8   4      478.60      581.69    102.96 o 
 -19   8   4      341.15      379.54     91.72 o 
 -18   8   4       20.93      -99.51     66.34 o 
 -17   8   4      504.72      591.59     94.31 o 
 -16   8   4        3.97      -80.72     61.47 o 
 -15   8   4       28.54      -91.50     61.00 o 
 -14   8   4      106.50       40.09     62.66 o 
 -13   8   4      253.99      248.05     66.52 o 
 -12   8   4     1802.20     1745.41     94.73 o 
 -11   8   4       95.09      129.12     61.38 o 
 -10   8   4     1846.09     1978.00     94.45 o 
  -9   8   4      775.25      839.26    116.68 o 
  -8   8   4        9.05       53.16     55.43 o 
  -7   8   4      262.51      275.68     50.40 o 
  -6   8   4       84.70       88.06     35.51 o 
  -5   8   4       36.40       57.49     36.15 o 
  -4   8   4     4319.84     4424.39     85.03 o 
  -3   8   4     2250.08     2445.72     65.24 o 
  -2   8   4     6698.92     6648.43     95.83 o 
  -1   8   4     7095.69     6823.74    112.43 o 
   0   8   4     7287.66     7143.99    114.77 o 
   1   8   4      836.82      945.91     61.19 o 
   2   8   4    10394.24     9589.06    149.43 o 
   3   8   4     4240.09     4345.60    132.84 o 
   4   8   4    20631.17    19952.04    211.06 o 
   5   8   4    15982.00    15601.47    188.14 o 
   6   8   4     9470.66     9596.66    138.47 o 
   7   8   4     9528.37     9201.63    137.25 o 
   8   8   4     6658.77     6599.79    132.69 o 
   9   8   4     3911.80     3847.30    164.18 o 
  10   8   4     9143.99     8431.00    185.16 o 
  11   8   4     4718.96     4877.31    148.50 o 
  12   8   4     7891.62     8032.87    188.37 o 
  13   8   4     6155.21     6436.96    173.98 o 
  14   8   4     6557.44     6417.89    177.29 o 
  15   8   4     5041.36     5090.57    193.58 o 
  16   8   4     5947.65     6012.68    211.52 o 
  17   8   4     2455.14     2340.47    157.76 o 
  18   8   4     2734.01     2869.54    172.88 o 
  19   8   4     2919.23     3162.24    184.25 o 
 -20   9   4     8970.16     9354.18    302.48 o 
 -19   9   4     2274.18     2483.95    164.64 o 
 -18   9   4    10482.10    11216.21    228.27 o 
 -17   9   4     1765.44     2067.16    116.38 o 
 -16   9   4    14315.23    14423.39    252.32 o 
 -15   9   4     2244.64     2197.59    129.42 o 
 -14   9   4    18106.78    17944.78    277.85 o 
 -13   9   4     5223.56     5069.56    148.76 o 
 -12   9   4    15676.91    15611.41    249.80 o 
 -11   9   4     2958.61     3097.18    132.14 o 
 -10   9   4    17246.71    16679.19    254.87 o 
  -9   9   4     3430.15     3492.22    122.82 o 
  -8   9   4    24258.06    23737.20    313.77 o 
  -7   9   4     3415.07     3296.32    218.39 o 
  -6   9   4    20301.16    19752.33    274.99 o 
  -5   9   4     2027.28     2174.38     75.50 o 
  -4   9   4     7227.61     7260.55    112.36 o 
  -3   9   4      622.04      642.45     46.99 o 
  -2   9   4     3969.02     4332.72     84.27 o 
  -1   9   4     1051.44     1127.26     53.55 o 
   0   9   4     2824.16     2883.79     79.40 o 
   1   9   4       16.16      -15.92     48.72 o 
   2   9   4     1820.01     1799.40     79.11 o 
   3   9   4      190.61      200.16     74.65 o 
   4   9   4     1588.82     1780.36     70.81 o 
   5   9   4     2697.12     2641.30     92.62 o 
   6   9   4      485.42      355.69     68.19 o 
   7   9   4       51.48       69.50     61.49 o 
   8   9   4      263.91      113.80     66.43 o 
   9   9   4       60.29      -61.78     62.97 o 
  10   9   4        1.54      -90.61     60.40 o 
  11   9   4        9.94      -18.28     66.68 o 
  12   9   4       81.22       21.08     70.75 o 
  13   9   4      101.41       73.26    126.49 o 
  14   9   4      604.15      270.53     99.26 o 
  15   9   4       31.10     -101.69     93.39 o 
  16   9   4      419.67      356.14    124.30 o 
  17   9   4       90.73      -99.16     95.70 o 
 -17  10   4       13.44     -134.61     89.74 o 
 -16  10   4        1.05      -39.53     99.41 o 
 -15  10   4      149.18       -4.77     72.40 o 
 -14  10   4       38.11      -52.63     68.12 o 
 -13  10   4       30.40      -61.51     66.95 o 
 -12  10   4      709.78      638.32     84.29 o 
 -11  10   4       73.31       32.85     66.50 o 
 -10  10   4      451.74      479.34     76.61 o 
  -9  10   4       51.97      -26.05     69.13 o 
  -8  10   4       65.92      262.62     76.58 o 
  -7  10   4      205.79      214.03     70.50 o 
  -6  10   4      910.64      916.14     84.16 o 
  -5  10   4      338.76      318.68     71.48 o 
  -4  10   4      326.68      632.69     77.24 o 
  -3  10   4       20.06      -74.28     49.52 o 
  -2  10   4       92.10      394.53     50.06 o 
  -1  10   4        3.57      -71.14     47.43 o 
   0  10   4        2.47      392.97     48.82 o 
   1  10   4      126.91       54.79     54.93 o 
   2  10   4       15.65      305.96    121.33 o 
   3  10   4       89.61       15.42     63.27 o 
   4  10   4       10.96      320.52     76.90 o 
   5  10   4      341.81      323.02     73.33 o 
   6  10   4      575.22      688.75     83.07 o 
   7  10   4      118.48      175.03     70.15 o 
   8  10   4     1158.92     1292.89    100.90 o 
   9  10   4      684.66      798.01     89.88 o 
  10  10   4      726.73      663.56     90.79 o 
  11  10   4        5.99        8.02     73.87 o 
  12  10   4      258.13      330.69    104.45 o 
  13  10   4        3.84      105.19    109.95 o 
  14  10   4      676.58     1025.96    149.10 o 
  15  10   4       67.95      186.02    106.35 o 
 -15  11   4      913.77     1127.92    135.94 o 
 -14  11   4     7989.50     8268.02    252.42 o 
 -13  11   4      302.63      371.08    121.84 o 
 -12  11   4     6861.30     6908.47    167.42 o 
 -11  11   4      832.12      786.58     91.94 o 
 -10  11   4     7167.36     6923.44    177.43 o 
  -9  11   4      440.72      461.13     81.84 o 
  -8  11   4     5554.14     5658.55    160.82 o 
  -7  11   4      106.07      128.03     90.01 o 
  -6  11   4    10474.93     9660.99    200.13 o 
  -5  11   4     1533.39     1579.45     93.96 o 
  -4  11   4     9485.36     8825.89    225.98 o 
  -3  11   4       89.01       80.71     93.95 o 
  -2  11   4     5148.12     5562.68    154.63 o 
  -1  11   4      113.12       77.57     48.89 o 
   0  11   4     2859.06     3169.57     99.09 o 
   1  11   4      168.79      157.31     55.71 o 
   2  11   4     3156.95     3077.78    102.37 o 
   3  11   4      165.41      108.70     59.27 o 
   4  11   4     1229.49     1056.61     91.90 o 
   5  11   4      412.19      310.61    116.34 o 
   6  11   4     1490.70     1364.80    157.99 o 
   7  11   4       54.63       49.95     85.22 o 
   8  11   4      480.61      342.45     98.01 o 
   9  11   4        7.66      -12.47     87.19 o 
  10  11   4        4.07      -87.44     85.82 o 
  11  11   4      301.54      219.65    103.98 o 
  12  11   4      376.37      129.34    101.08 o 
 -11  12   4      185.96      116.48    100.15 o 
 -10  12   4     2250.76     2189.47    131.35 o 
  -9  12   4      315.27      256.06     77.87 o 
  -8  12   4     1423.80     1198.67     95.26 o 
  -7  12   4      662.04      756.71     86.11 o 
  -6  12   4     3003.01     3114.57    124.30 o 
  -5  12   4     1572.70     1690.93    100.77 o 
  -4  12   4     7162.20     6916.45    212.37 o 
  -3  12   4     1688.50     1820.47    220.58 o 
  -2  12   4     7396.78     7223.38    254.74 o 
  -1  12   4     2734.38     2588.41    281.39 o 
   0  12   4     4493.58     4566.95    212.28 o 
   1  12   4     2344.05     2242.57    192.83 o 
   2  12   4     5248.61     5054.12    154.99 o 
   3  12   4     2462.37     2585.92    113.43 o 
   4  12   4     7160.50     6732.56    211.17 o 
   5  12   4     1757.02     1917.82    138.03 o 
   6  12   4     7615.37     8143.83    257.20 o 
   7  12   4     2560.51     3162.56    180.30 o 
   8  12   4     5156.09     5857.43    212.19 o 
   9  12   4     1153.62     1712.17    143.85 o 
  -5  13   4       44.57      287.74    157.39 o 
  -4  13   4      350.71      404.65    125.49 o 
  -3  13   4      194.46      255.82    122.89 o 
  -2  13   4      176.07      378.38    125.10 o 
  -1  13   4      152.63      118.85    114.46 o 
   0  13   4      204.92      453.36    125.78 o 
   1  13   4      146.23      185.61    112.69 o 
   2  13   4        0.45       29.81    168.12 o 
 -27   0   5        8.54     -207.46    140.69 o 
 -25   0   5       20.07        3.58    131.16 o 
 -23   0   5       13.86      -73.24    253.97 o 
 -21   0   5      212.60       42.37    208.66 o 
 -19   0   5      948.71      827.71    101.97 o 
 -17   0   5      532.48      579.71     74.14 o 
 -15   0   5       31.64       15.48     51.15 o 
 -13   0   5      171.39      175.21     42.21 o 
 -11   0   5    12715.63    13334.99    184.25 o 
  -9   0   5      342.39      394.89     37.52 o 
  -7   0   5     1310.44     1374.48     53.24 o 
  -5   0   5     4052.01     4171.78     65.98 o 
  -1   0   5     4480.23     4620.28     76.58 o 
   1   0   5     2836.01     2049.61    103.73 o 
   3   0   5      753.52      545.38     45.55 o 
   5   0   5     3994.98     3894.50     88.18 o 
   7   0   5       33.37      111.72     35.82 o 
   9   0   5       11.26       97.09     40.33 o 
  11   0   5     2410.55     2158.92     90.18 o 
  13   0   5     1610.81     1643.89    107.43 o 
  15   0   5      246.07      215.86     93.60 o 
  17   0   5      134.42      132.35    138.31 o 
  19   0   5      303.99      353.58    109.97 o 
  21   0   5       25.17       53.91    102.60 o 
  23   0   5      114.94       94.66    117.13 o 
 -27   1   5      131.00      105.03    110.85 o 
 -26   1   5     3810.49     3648.79    206.23 o 
 -25   1   5      393.93      344.16    113.64 o 
 -24   1   5     6287.22     6472.36    193.17 o 
 -23   1   5     1489.51     1599.02    117.44 o 
 -22   1   5     9031.49     8888.70    211.76 o 
 -21   1   5      259.91      292.62     67.30 o 
 -20   1   5     8776.31     8528.91    146.07 o 
 -19   1   5     2169.96     2576.88     88.39 o 
 -18   1   5    15298.51    15573.86    194.80 o 
 -17   1   5     1699.63     1961.43     73.24 o 
 -16   1   5    23541.15    23689.54    247.27 o 
 -15   1   5     2726.54     2968.66     79.20 o 
 -14   1   5    28125.23    28013.50    269.78 o 
 -13   1   5     7591.47     7484.95    121.13 o 
 -12   1   5    38376.42    39808.68    341.33 o 
 -11   1   5     3679.99     3513.18     66.24 o 
 -10   1   5    90548.13    97058.81    751.99 o 
  -9   1   5     6652.78     7007.06     80.85 o 
  -8   1   5    65503.88    69487.77    499.70 o 
  -7   1   5      183.36      178.10     20.26 o 
  -6   1   5    20156.13    21160.08    207.65 o 
  -5   1   5     6990.00     7085.19    112.03 o 
  -4   1   5    96184.21   102211.21   1072.85 o 
  -3   1   5    12472.03    13005.60    139.75 o 
  -2   1   5   135076.08   143123.73   1091.53 o 
  -1   1   5     7304.10     7374.11     74.17 o 
   0   1   5       50.23      134.83     24.43 o 
   1   1   5      653.69      648.43     28.03 o 
   2   1   5   112854.57   119727.18   1075.11 o 
   3   1   5    11035.49    11257.21    136.57 o 
   4   1   5    94809.05    95700.30   1055.40 o 
   5   1   5    15609.97    15701.90    171.21 o 
   6   1   5    18202.19    18327.45    196.27 o 
   7   1   5       20.20       -7.76     23.22 o 
   8   1   5      609.00      796.14     42.39 o 
   9   1   5      779.15     1033.38     41.78 o 
  10   1   5      607.05      453.18     35.27 o 
  11   1   5      101.55       20.41     28.82 o 
  12   1   5     1796.76     1926.84     69.13 o 
  13   1   5       71.14       60.57     30.20 o 
  14   1   5       29.19       90.68     32.49 o 
  15   1   5      289.90      200.25     49.65 o 
  16   1   5     1619.46     1639.83     76.33 o 
  17   1   5      232.15      185.58     52.81 o 
  18   1   5     1209.04     1237.98     91.77 o 
  19   1   5      338.11      312.68     85.92 o 
  20   1   5     1353.64     1415.61    127.10 o 
  21   1   5      155.00       93.10     74.77 o 
  22   1   5     2657.67     2507.76    126.69 o 
  23   1   5      482.10      423.59    142.84 o 
 -26   2   5     1744.74     1880.67    136.74 o 
 -25   2   5      717.72      857.66    116.16 o 
 -24   2   5     2122.22     1973.20    124.63 o 
 -23   2   5     1393.58     1352.61    113.43 o 
 -22   2   5     2499.62     2451.91    131.07 o 
 -21   2   5      127.72       28.99     34.52 o 
 -20   2   5     1342.76     1348.51    100.81 o 
 -19   2   5      925.73      862.37     83.99 o 
 -18   2   5        2.21      -26.71     42.07 o 
 -17   2   5       81.09       -6.41     42.45 o 
 -16   2   5      151.99       28.11     42.45 o 
 -15   2   5      210.87      274.04     44.94 o 
 -14   2   5      179.28      113.98     41.68 o 
 -13   2   5      118.44       54.01     36.29 o 
 -12   2   5      437.18      497.28     42.90 o 
 -11   2   5     6806.72     7044.54    101.52 o 
 -10   2   5      470.16      487.67     40.54 o 
  -9   2   5     8710.38     9291.57    112.14 o 
  -8   2   5    25820.35    27117.89    217.12 o 
  -7   2   5     3326.30     3187.02     82.51 o 
  -6   2   5    11439.82    12047.29    125.53 o 
  -5   2   5    18067.00    19367.86    177.84 o 
  -4   2   5    26159.36    28598.82    263.83 o 
  -3   2   5    10120.21    10311.85     87.37 o 
  -2   2   5    74408.27    77508.99    610.69 o 
  -1   2   5    50868.64    52369.19    418.34 o 
   0   2   5    28307.77    28423.01    242.88 o 
   1   2   5    14305.37    14083.79    203.95 o 
   2   2   5     3158.62     2997.23     50.56 o 
   3   2   5     7066.63     7130.60     90.74 o 
   4   2   5    25398.60    25199.57    202.54 o 
   5   2   5     5951.22     5690.33     70.90 o 
   6   2   5    37306.91    36326.53    265.64 o 
   7   2   5    14075.64    13644.93    122.58 o 
   8   2   5    21653.17    20820.35    176.84 o 
   9   2   5    15872.91    15813.46    197.27 o 
  10   2   5    33345.66    32355.42    266.87 o 
  11   2   5     8129.75     7731.21     93.16 o 
  12   2   5    14612.09    13614.88    144.38 o 
  13   2   5     8343.53     8016.16    132.99 o 
  14   2   5    14416.87    14308.50    305.89 o 
  15   2   5     9503.46     9283.13    151.40 o 
  16   2   5     4888.05     4693.00    133.54 o 
  17   2   5     2546.68     2741.39     97.68 o 
  18   2   5     5302.99     5110.21    145.41 o 
  19   2   5     1791.95     1849.08    146.63 o 
  20   2   5     4549.31     4945.26    170.13 o 
  21   2   5      583.53      494.08     98.30 o 
  22   2   5     2273.45     2429.08    185.41 o 
  23   2   5      550.33      333.05    250.39 o 
 -26   3   5       51.75       33.24     88.23 o 
 -25   3   5        5.21      -83.86     67.73 o 
 -24   3   5      105.84       63.35     69.60 o 
 -23   3   5      315.05      386.07     74.51 o 
 -22   3   5     1549.02     1628.93    152.37 o 
 -21   3   5      177.41      261.82     77.07 o 
 -20   3   5       93.08      122.54     67.97 o 
 -19   3   5       94.03       52.08    102.67 o 
 -18   3   5     2662.68     2519.31    114.85 o 
 -17   3   5     3384.64     3429.76    134.06 o 
 -16   3   5     1513.27     1727.90     76.27 o 
 -15   3   5      758.75      732.56     57.48 o 
 -14   3   5      141.43      343.67     47.04 o 
 -13   3   5      203.89      243.33     30.51 o 
 -12   3   5       27.45       96.70     30.77 o 
 -11   3   5     2762.85     3147.12     63.54 o 
 -10   3   5     1132.29     1197.34     44.35 o 
  -9   3   5     4011.49     4469.97     76.18 o 
  -8   3   5     1745.29     1989.28     60.34 o 
  -7   3   5      915.73      823.63     63.58 o 
  -6   3   5      326.28      384.25     42.75 o 
  -5   3   5     1515.08     1517.24     44.19 o 
  -4   3   5        0.85       16.77     16.78 o 
  -3   3   5       25.99       11.97     18.50 o 
  -2   3   5     2438.98     2719.59     46.61 o 
  -1   3   5     3365.85     3278.95     60.56 o 
   0   3   5       51.57       14.34     23.87 o 
   1   3   5      167.17       77.13     20.94 o 
   2   3   5     2536.80     2527.64     44.79 o 
   3   3   5       10.20        2.69     19.50 o 
   4   3   5     1592.12     1954.88     48.92 o 
   5   3   5      130.30       62.03     20.33 o 
   6   3   5      320.31      439.13     26.63 o 
   7   3   5      546.37      633.22     31.64 o 
   8   3   5      998.77     1157.83     47.18 o 
   9   3   5      198.99      148.83     24.24 o 
  10   3   5        0.08      -52.00     34.66 o 
  11   3   5      203.90      212.05     42.99 o 
  12   3   5      120.58       42.03     41.11 o 
  13   3   5       24.37      -55.38     36.92 o 
  14   3   5      467.94      417.99     49.75 o 
  15   3   5       97.91       38.07     43.01 o 
  16   3   5      535.89      413.39     85.57 o 
  17   3   5       10.04       -5.32     52.21 o 
  18   3   5        0.02      -73.56     53.47 o 
  19   3   5       76.75       -7.58     78.48 o 
  20   3   5       23.70     -128.33     85.56 o 
  21   3   5       40.36       42.93    109.15 o 
  22   3   5        6.20      -55.99    111.89 o 
  23   3   5       16.81       -3.58    171.69 o 
 -25   4   5     3385.04     3428.27    146.63 o 
 -24   4   5      572.27      299.52     91.61 o 
 -23   4   5     4162.44     4123.73    161.09 o 
 -22   4   5     1136.39     1078.57    103.88 o 
 -21   4   5     3919.25     3491.91    144.13 o 
 -20   4   5      500.72      487.19     82.62 o 
 -19   4   5     2741.14     2832.23    182.84 o 
 -18   4   5      537.89      519.33    187.89 o 
 -17   4   5     2172.18     2201.80    110.74 o 
 -16   4   5       10.55      -30.63     58.94 o 
 -15   4   5      460.12      448.54     74.69 o 
 -14   4   5      169.07      165.51     42.95 o 
 -13   4   5       43.04       21.97     38.09 o 
 -12   4   5     1179.66     1174.67     46.44 o 
 -11   4   5     3407.29     3415.08     62.07 o 
 -10   4   5       15.68      -37.43     24.95 o 
  -9   4   5        7.43      -36.18     25.63 o 
  -8   4   5       73.38       45.95     26.99 o 
  -7   4   5    13284.32    13074.60    140.62 o 
  -6   4   5      873.31     1078.83     40.82 o 
  -5   4   5    36138.72    37522.51    273.63 o 
  -4   4   5     2959.79     3042.02     51.37 o 
  -3   4   5    56010.76    59165.35    410.39 o 
  -2   4   5     5682.30     6262.72     75.34 o 
  -1   4   5    64023.88    68498.32    554.66 o 
   0   4   5    23348.54    25130.83    233.77 o 
   1   4   5    62914.26    64711.68    442.25 o 
   2   4   5      849.79      793.48     32.80 o 
   3   4   5    43508.88    44372.17    344.16 o 
   4   4   5     2708.94     2753.47     56.44 o 
   5   4   5    77461.70    82025.14    554.42 o 
   6   4   5    10375.11    11224.88    127.79 o 
   7   4   5    58037.10    57952.68    497.55 o 
   8   4   5     4742.67     4823.97     93.43 o 
   9   4   5    15699.63    14805.04    178.57 o 
  10   4   5     2845.04     2883.50     82.80 o 
  11   4   5    26080.99    25161.24    283.93 o 
  12   4   5     5378.07     5357.43    119.03 o 
  13   4   5    17386.90    16861.78    213.42 o 
  14   4   5       18.54       72.50     44.04 o 
  15   4   5     9846.17     9873.71    147.74 o 
  16   4   5     3800.58     3645.66    119.09 o 
  17   4   5    15547.02    15881.12    226.46 o 
  18   4   5     2000.67     2263.84    170.20 o 
  19   4   5    11703.38    11332.81    308.04 o 
  20   4   5      120.69      107.27     80.35 o 
  21   4   5     4508.91     4384.82    184.76 o 
  22   4   5      960.26     1180.12    282.58 o 
 -25   5   5     5683.53     5498.93    195.41 o 
 -24   5   5      205.74      304.83     90.70 o 
 -23   5   5     7378.83     7228.01    223.95 o 
 -22   5   5      134.42       26.57     77.45 o 
 -21   5   5     8517.25     7959.83    208.27 o 
 -20   5   5      600.11      514.08     86.91 o 
 -19   5   5     8384.54     8332.98    202.90 o 
 -18   5   5      153.11      187.06     71.98 o 
 -17   5   5    12986.97    12598.13    242.33 o 
 -16   5   5       49.64      144.26     59.85 o 
 -15   5   5    14654.99    13855.97    213.62 o 
 -14   5   5       70.17       51.26     54.78 o 
 -13   5   5    14362.45    13520.38    228.89 o 
 -12   5   5      222.24       88.17     52.32 o 
 -11   5   5    26614.11    25465.10    251.21 o 
 -10   5   5       46.39      116.71     31.55 o 
  -9   5   5    24576.52    23771.58    235.60 o 
  -8   5   5      101.35      155.62     28.65 o 
  -7   5   5    23215.88    22404.95    204.56 o 
  -6   5   5        7.64      -28.96     23.07 o 
  -5   5   5    25064.65    24174.86    196.55 o 
  -4   5   5     1257.87     1509.40     44.05 o 
  -3   5   5    17507.76    16865.71    149.14 o 
  -2   5   5     1176.84     1149.90     39.86 o 
  -1   5   5    21597.89    20762.91    207.09 o 
   0   5   5     1155.11     1311.91     69.76 o 
   1   5   5     3849.18     3459.22     60.00 o 
   2   5   5      392.97      551.38     33.81 o 
   3   5   5     4679.81     3980.55     69.03 o 
   4   5   5      172.00      101.33     28.48 o 
   5   5   5     9569.57     9475.58    114.36 o 
   6   5   5       41.16       27.15     21.85 o 
   7   5   5     3888.83     3715.97     75.51 o 
   8   5   5      412.34      393.89     40.45 o 
   9   5   5     1400.21     1465.01     63.98 o 
  10   5   5       32.79      -58.71     39.40 o 
  11   5   5      603.26      547.38     55.61 o 
  12   5   5        8.36       17.40     44.72 o 
  13   5   5      131.98      187.02     50.09 o 
  14   5   5       31.54       -4.19     54.31 o 
  15   5   5      651.13      433.19     72.41 o 
  16   5   5       36.63      -16.93     56.22 o 
  17   5   5     3174.09     3195.00    115.61 o 
  18   5   5       45.78      -31.55     59.18 o 
  19   5   5     1566.15     1679.66    131.04 o 
  20   5   5      149.02      155.32    131.91 o 
  21   5   5      622.90      386.14    151.12 o 
  22   5   5        7.67      -54.56    217.00 o 
 -24   6   5       13.98      -15.61     81.96 o 
 -23   6   5       69.94      155.33     87.78 o 
 -22   6   5       57.22      -35.53     78.68 o 
 -21   6   5        0.94     -107.43     79.28 o 
 -20   6   5       88.77     -121.39     86.22 o 
 -19   6   5        2.16      -78.69    100.89 o 
 -18   6   5        2.45     -102.04     94.59 o 
 -17   6   5      968.08     1133.95     86.83 o 
 -16   6   5       64.57      101.24     62.23 o 
 -15   6   5        0.47      -13.13     83.64 o 
 -14   6   5       74.89       32.56     56.73 o 
 -13   6   5      642.52      570.20     66.92 o 
 -12   6   5        6.06      -43.25     49.11 o 
 -11   6   5      536.60      681.70     64.61 o 
 -10   6   5      229.84      198.20     53.86 o 
  -9   6   5     2644.52     2772.21     66.13 o 
  -8   6   5       67.76       -4.46     29.52 o 
  -7   6   5      388.80      446.21     36.00 o 
  -6   6   5      510.06      577.46     35.51 o 
  -5   6   5       39.85        2.09     26.99 o 
  -4   6   5        9.58       -9.82     24.27 o 
  -3   6   5     1579.99     1804.48     52.62 o 
  -2   6   5       77.50      149.35     30.25 o 
  -1   6   5      455.16      433.75     37.27 o 
   0   6   5      614.07      486.31     42.91 o 
   1   6   5      301.39      385.90     46.32 o 
   2   6   5       56.32        0.31     29.45 o 
   3   6   5       13.83       89.13     31.82 o 
   4   6   5      203.16      176.17     34.61 o 
   5   6   5      492.13      548.40     41.94 o 
   6   6   5      993.52      991.70     55.99 o 
   7   6   5     4565.02     4475.96     87.34 o 
   8   6   5      140.66       97.66     40.70 o 
   9   6   5     3221.49     3056.88     80.52 o 
  10   6   5      244.09      328.83     52.31 o 
  11   6   5     1353.27     1495.12     86.08 o 
  12   6   5      295.06      401.36     70.41 o 
  13   6   5      301.05      337.30     71.30 o 
  14   6   5       32.92       -7.74     62.97 o 
  15   6   5      895.35     1082.89     92.66 o 
  16   6   5       43.36       64.19     69.20 o 
  17   6   5     1359.55     1704.81     97.76 o 
  18   6   5      101.71       79.36     93.12 o 
  19   6   5     1505.57     1502.51    138.79 o 
  20   6   5      712.84      651.96    120.12 o 
  21   6   5       22.71      -71.09    100.08 o 
 -23   7   5     3452.17     3531.55    173.37 o 
 -22   7   5     1503.64     1892.81    137.85 o 
 -21   7   5     7962.47     7606.67    217.20 o 
 -20   7   5     3129.76     3290.94    231.04 o 
 -19   7   5     9938.22    10397.66    242.52 o 
 -18   7   5     6066.77     5983.59    160.11 o 
 -17   7   5     9944.45    10212.35    200.49 o 
 -16   7   5     3852.16     3992.95    131.99 o 
 -15   7   5    10421.68     9884.45    218.07 o 
 -14   7   5     5075.45     4964.80    136.44 o 
 -13   7   5     8565.17     8431.53    169.48 o 
 -12   7   5     6137.19     6702.64    150.91 o 
 -11   7   5    17897.53    18358.62    255.89 o 
 -10   7   5     6371.56     6460.17    151.62 o 
  -9   7   5    35509.03    34565.45    389.08 o 
  -8   7   5    15517.62    15422.59    152.44 o 
  -7   7   5    28071.09    27527.80    231.78 o 
  -6   7   5    14507.50    13574.76    142.39 o 
  -5   7   5    25279.17    25221.43    218.86 o 
  -4   7   5    13754.87    13437.19    132.52 o 
  -3   7   5    47222.48    48084.98    341.76 o 
  -2   7   5    22729.37    23528.25    209.65 o 
  -1   7   5    31146.67    31195.69    280.25 o 
   0   7   5    10178.31    10312.13    131.85 o 
   1   7   5    12270.96    12658.74    163.18 o 
   2   7   5     5783.37     5263.87     92.26 o 
   3   7   5    10727.48     9932.10    127.78 o 
   4   7   5     8760.82     8541.00    132.63 o 
   5   7   5    15806.44    15543.30    172.76 o 
   6   7   5     3555.03     3374.49     81.86 o 
   7   7   5     5881.59     5999.34    105.51 o 
   8   7   5      147.00      135.95     42.48 o 
   9   7   5     2841.47     2694.31    112.27 o 
  10   7   5      136.70       14.09     59.47 o 
  11   7   5      985.06      805.17     82.70 o 
  12   7   5      166.76      170.85     67.81 o 
  13   7   5       46.29      -12.78     64.57 o 
  14   7   5      138.05       24.72     66.04 o 
  15   7   5       10.80      -84.49     66.25 o 
  16   7   5       13.48       -9.04     70.22 o 
  17   7   5      166.68       99.06     77.65 o 
  18   7   5      274.03      433.94    108.88 o 
  19   7   5     1874.98     2216.97    158.18 o 
  20   7   5       41.89       21.52    100.29 o 
 -21   8   5      127.63      104.85     88.98 o 
 -20   8   5       41.09      -63.51     98.57 o 
 -19   8   5       27.25       18.42     69.56 o 
 -18   8   5       44.35        2.72     69.95 o 
 -17   8   5        0.29      -73.52     64.79 o 
 -16   8   5       71.09       51.17     66.99 o 
 -15   8   5      335.99      287.06     71.61 o 
 -14   8   5      101.31       39.31     63.81 o 
 -13   8   5      320.84      502.23     73.97 o 
 -12   8   5      869.79      817.52     78.79 o 
 -11   8   5      130.03       27.76     86.39 o 
 -10   8   5      190.44      196.45     62.28 o 
  -9   8   5     3367.06     3209.76    112.90 o 
  -8   8   5     8070.70     7994.70    162.13 o 
  -7   8   5     1212.54     1171.54     68.03 o 
  -6   8   5     2567.17     2548.85     69.09 o 
  -5   8   5     1619.13     1637.81     58.77 o 
  -4   8   5     2246.65     2223.09     61.53 o 
  -3   8   5     1702.61     1791.68     57.36 o 
  -2   8   5      243.41      237.58     37.78 o 
  -1   8   5     1985.60     2008.38     69.17 o 
   0   8   5     4410.51     4165.01     91.27 o 
   1   8   5     4318.71     4152.42    100.36 o 
   2   8   5     4093.45     3771.57     99.17 o 
   3   8   5     4296.24     3780.58     88.03 o 
   4   8   5     5424.42     5362.72    109.17 o 
   5   8   5     2443.73     2487.99     77.98 o 
   6   8   5     5055.39     5177.58    115.71 o 
   7   8   5     2409.12     2417.22    106.63 o 
   8   8   5     4453.60     4042.33    130.33 o 
   9   8   5     1741.16     1738.88    101.57 o 
  10   8   5     2531.94     2416.56    114.00 o 
  11   8   5     4768.04     4328.21    143.66 o 
  12   8   5     3674.66     3377.05    135.85 o 
  13   8   5     2631.33     2914.77    192.06 o 
  14   8   5     2949.77     3235.49    140.37 o 
  15   8   5     2258.03     2485.35    131.06 o 
  16   8   5     1837.11     2171.68    192.54 o 
  17   8   5     1245.72     1407.30    138.78 o 
  18   8   5     1110.28     1227.55    137.07 o 
 -20   9   5      947.53     1243.37    160.43 o 
 -19   9   5       43.20      217.00     83.81 o 
 -18   9   5     1890.82     2375.26    136.65 o 
 -17   9   5      220.90      345.60     81.73 o 
 -16   9   5     2057.12     2471.40    121.89 o 
 -15   9   5      856.60      812.66     89.97 o 
 -14   9   5     2283.47     2670.76    120.12 o 
 -13   9   5      677.22      797.11     85.70 o 
 -12   9   5     2901.44     3301.03    125.48 o 
 -11   9   5       82.19      197.68     67.20 o 
 -10   9   5     2952.92     3380.64    124.66 o 
  -9   9   5     1916.10     1980.49    102.12 o 
  -8   9   5     6994.90     7326.96    162.78 o 
  -7   9   5      190.98      185.35     64.73 o 
  -6   9   5     4108.34     4197.71    128.84 o 
  -5   9   5      296.78      295.71     56.08 o 
  -4   9   5      145.97      546.08     52.22 o 
  -3   9   5        2.37       40.83     38.36 o 
  -2   9   5     1640.17     1911.97     94.47 o 
  -1   9   5        4.02      -50.31     36.93 o 
   0   9   5      511.04      644.83     55.93 o 
   1   9   5      619.11      514.02     57.76 o 
   2   9   5       89.42      169.77     51.18 o 
   3   9   5        3.08      -24.85     45.25 o 
   4   9   5       89.22       54.42     56.64 o 
   5   9   5        1.00      -55.78     55.14 o 
   6   9   5       34.40        8.88     57.95 o 
   7   9   5      158.81       69.41     62.76 o 
   8   9   5      661.65      696.47     80.75 o 
   9   9   5       40.43      -51.57     61.70 o 
  10   9   5      607.00      595.25     83.98 o 
  11   9   5        2.56     -108.59     98.61 o 
  12   9   5      243.02      148.99     74.78 o 
  13   9   5       22.81       12.28     72.70 o 
  14   9   5       63.58      -52.67     75.58 o 
  15   9   5       16.45      -17.22    121.53 o 
  16   9   5      300.90      415.31    110.60 o 
  17   9   5      161.73      128.81    119.15 o 
 -18  10   5       85.66      165.17    202.10 o 
 -17  10   5        1.46     -106.01     79.18 o 
 -16  10   5      163.51      222.89     80.69 o 
 -15  10   5       59.58        7.22     92.93 o 
 -14  10   5      183.89       64.50     71.85 o 
 -13  10   5       61.13      -29.24     67.59 o 
 -12  10   5      783.40      832.54     89.57 o 
 -11  10   5        0.59      -58.05     64.25 o 
 -10  10   5     2186.80     2224.00    146.97 o 
  -9  10   5      150.50      228.08     83.64 o 
  -8  10   5    10295.88     9807.68    228.03 o 
  -7  10   5      196.92      104.29     68.95 o 
  -6  10   5     9868.37     9649.09    193.01 o 
  -5  10   5       30.55      -90.53     60.35 o 
  -4  10   5     9565.25     9163.00    160.38 o 
  -3  10   5      312.97      247.16     53.52 o 
  -2  10   5     6106.88     6257.29    141.50 o 
  -1  10   5      883.10      885.30     59.59 o 
   0  10   5    12407.89    13024.18    163.09 o 
   1  10   5      218.83      225.62     59.79 o 
   2  10   5    33009.87    31909.94    442.29 o 
   3  10   5        2.27      235.91     67.38 o 
   4  10   5    27655.26    26959.26    356.44 o 
   5  10   5      360.55      410.18     74.84 o 
   6  10   5    17265.90    17266.05    276.05 o 
   7  10   5        5.19      -10.25     66.59 o 
   8  10   5    13518.90    13791.73    284.65 o 
   9  10   5      331.23      292.62     77.33 o 
  10  10   5    11788.96    12181.58    242.25 o 
  11  10   5        5.88      -67.12     72.81 o 
  12  10   5    12026.71    12760.98    344.19 o 
  13  10   5       57.78      203.81    102.95 o 
  14  10   5     7165.93     7510.46    241.26 o 
  15  10   5      172.31      -18.72    101.26 o 
 -15  11   5      867.41      997.37    151.60 o 
 -14  11   5     1558.25     1805.06    118.32 o 
 -13  11   5        9.51      -56.48     73.97 o 
 -12  11   5     3545.14     4082.83    149.56 o 
 -11  11   5        3.87       52.99     73.21 o 
 -10  11   5     5498.96     5712.32    164.75 o 
  -9  11   5      148.98       82.02     72.80 o 
  -8  11   5     5704.31     5516.70    160.59 o 
  -7  11   5      997.80      899.15     92.41 o 
  -6  11   5     5956.17     5850.95    160.94 o 
  -5  11   5      496.19      670.59     84.46 o 
  -4  11   5     1639.85     1616.95    117.57 o 
  -3  11   5       12.18       28.77     66.95 o 
  -2  11   5     1206.80     1277.42    106.21 o 
  -1  11   5       44.64      -36.89     65.49 o 
   0  11   5      555.73      524.84     61.49 o 
   1  11   5      762.94      635.59     65.89 o 
   2  11   5     1711.60     1900.54    124.15 o 
   3  11   5       84.39       36.44     89.81 o 
   4  11   5     2561.94     2642.02    120.61 o 
   5  11   5        6.25       -0.62     66.74 o 
   6  11   5     1509.42     1401.99    105.09 o 
   7  11   5       10.58     -109.60     74.03 o 
   8  11   5      250.54      166.21     78.22 o 
   9  11   5       35.27     -104.81     69.87 o 
  10  11   5       12.39      -79.62     93.65 o 
  11  11   5       47.22      -48.71     92.75 o 
  12  11   5       25.90      -14.30     97.80 o 
 -11  12   5      134.90      -33.01     72.59 o 
 -10  12   5       18.44      -93.15     69.06 o 
  -9  12   5       17.38     -100.67     67.11 o 
  -8  12   5      101.46       30.99     69.48 o 
  -7  12   5      510.56      407.42     87.19 o 
  -6  12   5      330.80      371.02     77.20 o 
  -5  12   5      405.26      339.57     84.05 o 
  -4  12   5      631.41      817.62    109.93 o 
  -3  12   5      247.38      104.58    106.72 o 
  -2  12   5      529.61      816.60    233.10 o 
  -1  12   5      146.72      232.13    108.77 o 
   0  12   5     1583.77     1834.67    236.08 o 
   1  12   5      375.84      362.40    102.36 o 
   2  12   5     2010.20     2040.26    142.13 o 
   3  12   5      514.87      559.39     77.47 o 
   4  12   5     3127.76     3420.98    141.38 o 
   5  12   5      176.87      220.86    133.99 o 
   6  12   5     1211.68     1409.56    129.74 o 
   7  12   5      663.70      586.76    106.38 o 
   8  12   5      851.93      970.16    130.31 o 
  -5  13   5     2930.74     3153.65    202.76 o 
  -4  13   5     5425.30     5495.66    265.29 o 
  -3  13   5     4103.46     4207.95    310.00 o 
  -2  13   5     4366.75     4522.21    253.97 o 
  -1  13   5     5598.26     6290.41    320.74 o 
   0  13   5     3639.56     3992.60    217.30 o 
   1  13   5     4766.62     4848.60    265.89 o 
 -26   0   6     3550.79     3469.67    288.54 o 
 -24   0   6     4073.91     3889.36    269.47 o 
 -22   0   6     3157.63     3456.24    210.45 o 
 -20   0   6     2147.51     2249.61    137.52 o 
 -18   0   6     2107.25     2210.22     97.28 o 
 -16   0   6     2010.68     1926.73     87.36 o 
 -14   0   6       76.88      130.95     42.44 o 
 -12   0   6     4169.64     4614.84    120.97 o 
 -10   0   6     4585.25     5443.59    102.58 o 
  -8   0   6     1620.11     2168.74     63.90 o 
  -6   0   6     1464.51     1938.04     62.96 o 
  -4   0   6     7880.38     7583.19    182.43 o 
  -2   0   6    94303.06   102357.92    994.50 o 
   0   0   6     6117.82     6296.90    152.83 o 
   4   0   6   101207.69    99433.02   1264.72 o 
   6   0   6    30821.14    28561.15    388.15 o 
   8   0   6    24741.69    25094.20    314.07 o 
  10   0   6    87611.38    88393.41    950.93 o 
  12   0   6    40807.99    39041.96    473.21 o 
  14   0   6    69707.63    69519.95    787.38 o 
  16   0   6    48491.44    46401.40    610.76 o 
  18   0   6    29102.28    28463.12    525.22 o 
  20   0   6    19055.06    18786.45    402.48 o 
  22   0   6     7864.30     7524.28    326.10 o 
 -27   1   6        9.97      -23.60     99.47 o 
 -26   1   6      708.25      772.23    184.81 o 
 -25   1   6       78.31       94.38    101.35 o 
 -24   1   6     1712.02     1730.50    121.14 o 
 -23   1   6       86.97      101.66     86.35 o 
 -22   1   6     1371.31     1357.22    104.98 o 
 -21   1   6      870.62      686.89     64.05 o 
 -20   1   6     6019.00     5966.95    123.30 o 
 -19   1   6      432.92      504.73     55.60 o 
 -18   1   6     1896.69     2052.59     77.12 o 
 -17   1   6     1039.91     1056.16     59.49 o 
 -16   1   6     2674.18     2583.79     78.93 o 
 -15   1   6      260.80      297.91     48.60 o 
 -14   1   6    18150.50    18954.51    179.51 o 
 -13   1   6      489.40      465.05     34.11 o 
 -12   1   6     9936.54    10129.50    111.21 o 
 -11   1   6     1105.63     1227.02     40.66 o 
 -10   1   6    21919.15    23814.31    184.99 o 
  -9   1   6     3218.17     3504.85     55.99 o 
  -8   1   6     6170.40     6166.34     74.18 o 
  -7   1   6      305.03      353.70     21.27 o 
  -6   1   6     2422.53     2112.72     41.76 o 
  -5   1   6      920.54      932.98     35.74 o 
  -4   1   6    53317.10    56676.47    443.63 o 
  -3   1   6     6260.98     6799.05     79.39 o 
  -2   1   6     6603.72     6984.79     87.05 o 
  -1   1   6     2254.59     2478.03     40.81 o 
   0   1   6     4538.20     4999.35     75.18 o 
   1   1   6       93.49       50.85     22.38 o 
   2   1   6    41764.21    42031.73    354.77 o 
   3   1   6       43.41       26.68     23.11 o 
   4   1   6     8235.75     8023.12     99.01 o 
   5   1   6      767.41      708.36     52.81 o 
   6   1   6      692.66      916.78     41.34 o 
   7   1   6       54.08       62.79     25.11 o 
   8   1   6     3017.29     3136.50     63.31 o 
   9   1   6       11.49      -30.99     34.93 o 
  10   1   6       60.82       64.28     39.98 o 
  11   1   6       59.06       92.12     32.08 o 
  12   1   6      526.85      703.95     48.54 o 
  13   1   6       13.26        4.41     33.43 o 
  14   1   6     1120.36     1157.04     50.20 o 
  15   1   6      273.03      134.63     49.02 o 
  16   1   6        1.44      -65.86     43.91 o 
  17   1   6        0.98      -76.22     50.81 o 
  18   1   6       94.23       45.87     79.09 o 
  19   1   6       30.51     -114.41     76.27 o 
  20   1   6      145.94      103.32     86.55 o 
  21   1   6       37.68      -26.35     72.90 o 
  22   1   6      108.66        6.33     88.34 o 
  23   1   6       30.97     -140.23     93.49 o 
 -27   2   6      243.96      296.56    122.21 o 
 -26   2   6     1190.90     1204.43    122.44 o 
 -25   2   6      317.05      289.67     93.07 o 
 -24   2   6     1763.80     1892.64    105.72 o 
 -23   2   6      579.18      624.66     77.96 o 
 -22   2   6     2820.44     2544.33    108.88 o 
 -21   2   6      191.50      205.88     59.69 o 
 -20   2   6     2600.46     2442.10    206.97 o 
 -19   2   6     4524.09     4332.71    143.38 o 
 -18   2   6     3603.94     3489.19    121.87 o 
 -17   2   6     2213.34     2283.64    172.19 o 
 -16   2   6       90.40       -0.05     25.96 o 
 -15   2   6      116.53       88.20     27.94 o 
 -14   2   6      153.87       52.60     29.87 o 
 -13   2   6     2648.51     2742.18    104.02 o 
 -12   2   6      851.45     1087.81     54.70 o 
 -11   2   6      158.64      225.85     31.57 o 
 -10   2   6    16916.22    17552.49    447.40 o 
  -9   2   6     3450.14     3497.28     81.54 o 
  -8   2   6      636.80      695.64     35.47 o 
  -7   2   6     2419.65     2672.15     57.79 o 
  -6   2   6     1375.40     1397.67     45.47 o 
  -5   2   6       44.94        6.66     24.02 o 
  -4   2   6      203.22      298.80     28.60 o 
  -3   2   6     1077.41     1181.01     34.93 o 
  -2   2   6     2704.46     2715.21     53.62 o 
  -1   2   6     9008.93     9435.04     93.72 o 
   0   2   6    75070.70    76016.81    599.86 o 
   1   2   6     3344.40     3342.32     61.43 o 
   2   2   6       72.38       63.28     23.52 o 
   3   2   6     5936.76     5922.12     78.65 o 
   4   2   6    20420.61    20587.46    175.23 o 
   5   2   6    22188.31    22512.62    189.27 o 
   6   2   6     4403.58     3884.51     57.56 o 
   7   2   6    14758.71    14907.03    132.85 o 
   8   2   6     8084.92     8043.20     90.28 o 
   9   2   6      781.63      753.78     34.97 o 
  10   2   6    10136.87     9577.45    120.67 o 
  11   2   6     1824.23     1620.25     52.35 o 
  12   2   6     4582.07     4185.92     97.62 o 
  13   2   6     2476.38     2307.68     82.09 o 
  14   2   6      203.35      214.06     50.43 o 
  15   2   6     2096.59     2004.51    101.13 o 
  16   2   6     5550.15     5447.14    122.80 o 
  17   2   6     2874.47     3206.63    105.71 o 
  18   2   6     1490.15     1490.40     83.55 o 
  19   2   6      684.22      742.24     88.34 o 
  20   2   6     1434.23     1590.52    153.10 o 
  21   2   6      680.78      850.90    137.68 o 
  22   2   6     2308.22     2496.20    189.60 o 
  23   2   6      335.41      410.73    139.04 o 
 -26   3   6     1117.09     1185.35    122.45 o 
 -25   3   6     4073.60     3743.35    136.80 o 
 -24   3   6     3735.29     3791.28    134.91 o 
 -23   3   6     7037.26     6689.71    164.23 o 
 -22   3   6     5342.09     5542.56    148.02 o 
 -21   3   6    10293.26     9871.44    216.39 o 
 -20   3   6     7926.12     8147.07    223.96 o 
 -19   3   6     9425.42     9810.67    280.80 o 
 -18   3   6    11635.89    11617.52    221.62 o 
 -17   3   6    28518.92    28714.47    387.98 o 
 -16   3   6    13329.01    12759.53    184.62 o 
 -15   3   6    30368.46    30637.49    333.46 o 
 -14   3   6     6327.58     5926.29     88.20 o 
 -13   3   6    29532.19    29426.91    250.98 o 
 -12   3   6    35209.18    35769.14    291.10 o 
 -11   3   6   109419.52   114478.16    818.06 o 
 -10   3   6    83819.52    90143.65    715.75 o 
  -9   3   6   102698.22   109856.80    856.70 o 
  -8   3   6    38627.51    39591.36    340.21 o 
  -7   3   6    43307.30    43263.30    364.52 o 
  -6   3   6    23984.79    24263.91    206.38 o 
  -5   3   6    53607.23    53930.09    449.22 o 
  -4   3   6    32304.48    33168.40    239.28 o 
  -3   3   6    92303.38    96334.16    640.55 o 
  -2   3   6    70097.21    73916.00    537.39 o 
  -1   3   6    88796.55    90302.41    799.59 o 
   0   3   6    22998.27    22744.15    209.84 o 
   1   3   6    10635.92    10181.63    103.02 o 
   2   3   6    10777.03    10648.59    101.98 o 
   3   3   6    26356.03    25673.53    209.71 o 
   4   3   6    12441.23    12423.69    119.45 o 
   5   3   6    17898.96    17817.50    159.13 o 
   6   3   6     1539.51     1745.88     44.43 o 
   7   3   6     5396.27     5364.31     75.15 o 
   8   3   6      932.79     1005.87     55.54 o 
   9   3   6     6716.22     6134.01     86.07 o 
  10   3   6     2960.29     2752.30     61.28 o 
  11   3   6     3963.71     3818.64     92.07 o 
  12   3   6     1763.66     1864.87     73.13 o 
  13   3   6     1499.67     1494.82     87.41 o 
  14   3   6      125.82      110.17     49.48 o 
  15   3   6      493.24      366.35     76.82 o 
  16   3   6        7.00      -62.81     45.91 o 
  17   3   6      458.41      466.23     64.95 o 
  18   3   6       57.35      -24.13     94.06 o 
  19   3   6      569.95      610.66    142.53 o 
  20   3   6      174.98        3.96    114.75 o 
  21   3   6      521.38      404.99    128.79 o 
  22   3   6      920.05      605.95    211.64 o 
 -26   4   6        0.35       14.04     74.80 o 
 -25   4   6      746.62     1009.98     95.48 o 
 -24   4   6        6.08      -11.86     76.71 o 
 -23   4   6     1095.43     1334.91    113.46 o 
 -22   4   6        4.65      -85.59     71.88 o 
 -21   4   6      953.72     1128.99    194.44 o 
 -20   4   6      103.64       14.29     74.19 o 
 -19   4   6      459.60      445.47     78.74 o 
 -18   4   6       51.15       20.27     62.74 o 
 -17   4   6      232.52      248.56     71.22 o 
 -16   4   6       76.01      -79.77     53.18 o 
 -15   4   6     4497.94     4287.65    170.55 o 
 -14   4   6       14.33      -69.12     46.08 o 
 -13   4   6     1214.91     1236.34     63.38 o 
 -12   4   6      380.15      462.88     49.06 o 
 -11   4   6     1716.96     1869.37     48.92 o 
 -10   4   6      297.48      343.76     27.98 o 
  -9   4   6     1218.87     1325.63     61.38 o 
  -8   4   6     2245.78     2754.70     65.44 o 
  -7   4   6      613.06      720.55     36.29 o 
  -6   4   6     1943.19     2222.39     49.44 o 
  -5   4   6     1304.04     1614.53     38.13 o 
  -4   4   6      547.59      591.50     27.80 o 
  -3   4   6        3.54        7.08     20.34 o 
  -2   4   6      148.18      170.76     25.43 o 
  -1   4   6     2787.88     2971.49     63.11 o 
   0   4   6     2243.72     2306.41     60.20 o 
   1   4   6     4552.72     4656.57     80.87 o 
   2   4   6     1202.37     1448.87     41.19 o 
   3   4   6     6289.54     6579.28     98.11 o 
   4   4   6     2239.30     2168.90     71.54 o 
   5   4   6     2711.88     2510.72     48.12 o 
   6   4   6      683.66      710.85     43.31 o 
   7   4   6     2303.29     2323.70     51.37 o 
   8   4   6        3.00      -14.90     33.52 o 
   9   4   6      281.57      417.26     45.67 o 
  10   4   6       73.25       57.81     40.72 o 
  11   4   6     4490.51     4618.10    104.07 o 
  12   4   6      453.90      420.32     53.51 o 
  13   4   6     6835.63     6445.52    126.92 o 
  14   4   6       61.11      -10.47     43.46 o 
  15   4   6     1605.27     1553.51     72.05 o 
  16   4   6      109.27       24.12     56.44 o 
  17   4   6     1385.53     1416.55     98.70 o 
  18   4   6      331.71      189.79     87.60 o 
  19   4   6      146.59      163.52     66.82 o 
  20   4   6       33.45      -22.66     80.92 o 
  21   4   6      231.87      228.20    163.17 o 
  22   4   6       94.60      -25.04    183.62 o 
 -25   5   6     1017.83     1077.82    116.09 o 
 -24   5   6        0.13      -34.03     80.09 o 
 -23   5   6     2772.10     2805.47    145.16 o 
 -22   5   6     1152.47     1407.81    171.35 o 
 -21   5   6     3367.26     3128.70    143.40 o 
 -20   5   6       12.91       67.85     71.40 o 
 -19   5   6     5920.03     6097.52    188.00 o 
 -18   5   6      780.12      866.37     89.54 o 
 -17   5   6    19932.48    19387.23    272.78 o 
 -16   5   6      448.78      557.28     71.28 o 
 -15   5   6    13572.26    12677.92    204.76 o 
 -14   5   6      341.77      371.87     61.32 o 
 -13   5   6    10796.31    10457.46    177.03 o 
 -12   5   6      437.70      396.97     58.69 o 
 -11   5   6    18780.72    19363.87    207.30 o 
 -10   5   6      839.86     1064.50     51.48 o 
  -9   5   6    21631.22    21054.09    217.50 o 
  -8   5   6        7.75       18.20     27.25 o 
  -7   5   6     6678.46     5784.14     75.66 o 
  -6   5   6      234.81      255.84     27.70 o 
  -5   5   6    10450.67    10037.66    102.25 o 
  -4   5   6      351.05      404.20     29.09 o 
  -3   5   6    33512.37    34031.24    260.58 o 
  -2   5   6       73.33      105.43     28.17 o 
  -1   5   6    17980.00    17649.58    184.61 o 
   0   5   6       25.84      -25.56     29.26 o 
   1   5   6    25047.58    24622.69    218.77 o 
   2   5   6      524.64      657.91     34.95 o 
   3   5   6     9040.61     8539.67    102.18 o 
   4   5   6      736.56      722.03     37.83 o 
   5   5   6     1846.46     1598.63     51.22 o 
   6   5   6     1160.54     1105.01     46.37 o 
   7   5   6      309.50      287.73     36.31 o 
   8   5   6       22.42       -7.73     36.40 o 
   9   5   6      480.95      319.35     45.72 o 
  10   5   6       63.67        3.19     53.14 o 
  11   5   6     1146.25     1162.67     64.85 o 
  12   5   6       15.61      -20.33     43.54 o 
  13   5   6       77.87      -14.58     56.98 o 
  14   5   6        0.30      -30.38     57.22 o 
  15   5   6      332.75      178.17     66.76 o 
  16   5   6       23.79      -18.91     59.48 o 
  17   5   6       24.68      -24.70     58.82 o 
  18   5   6        0.94     -113.29     75.52 o 
  19   5   6      661.36      759.43    138.25 o 
  20   5   6      300.58       73.89    218.79 o 
  21   5   6      105.73      183.58    139.49 o 
 -24   6   6      442.01      409.16     97.80 o 
 -23   6   6     3231.49     3260.24    158.84 o 
 -22   6   6      243.66      314.58     87.47 o 
 -21   6   6     2980.01     2929.14    145.43 o 
 -20   6   6        1.25      -64.91     71.54 o 
 -19   6   6       72.97       -9.97     76.06 o 
 -18   6   6      212.74       69.41     68.57 o 
 -17   6   6     2169.34     1997.55    102.19 o 
 -16   6   6       19.35       65.21     60.87 o 
 -15   6   6     2847.41     2927.50    110.31 o 
 -14   6   6      406.90      311.74     79.68 o 
 -13   6   6     2796.48     3119.93    110.14 o 
 -12   6   6       79.34       23.49     53.31 o 
 -11   6   6      578.97      447.58     61.05 o 
 -10   6   6      184.84      110.37     36.84 o 
  -9   6   6     3945.96     4087.61     78.79 o 
  -8   6   6      490.71      415.27     39.07 o 
  -7   6   6      694.16      750.39     42.70 o 
  -6   6   6       21.69      -12.88     26.84 o 
  -5   6   6     1245.61     1207.27     41.02 o 
  -4   6   6      460.75      575.83     35.43 o 
  -3   6   6     7226.35     7215.79     92.54 o 
  -2   6   6     2244.56     2390.14     63.30 o 
  -1   6   6    10154.32    10256.72    125.59 o 
   0   6   6       36.57        1.84     29.71 o 
   1   6   6    14684.51    13983.87    151.94 o 
   2   6   6      362.44      331.41     34.99 o 
   3   6   6    24996.18    24224.16    221.50 o 
   4   6   6     3424.33     3387.86     72.34 o 
   5   6   6    43302.20    43363.02    358.95 o 
   6   6   6      871.51     1075.66     53.44 o 
   7   6   6    19669.69    19061.67    195.05 o 
   8   6   6     5116.74     5353.36     95.57 o 
   9   6   6    18147.23    18321.21    220.65 o 
  10   6   6      659.75      869.28     78.69 o 
  11   6   6    38186.90    36702.48    435.21 o 
  12   6   6     1293.61     1372.32     91.79 o 
  13   6   6    15803.00    15310.43    284.82 o 
  14   6   6     2280.21     2542.35    118.43 o 
  15   6   6    17235.58    16678.91    274.40 o 
  16   6   6      347.76      356.59     79.84 o 
  17   6   6    15686.92    15670.65    239.88 o 
  18   6   6      589.49      732.24    101.19 o 
  19   6   6     8855.74     8734.25    283.17 o 
  20   6   6      874.93      987.56    174.35 o 
 -23   7   6       83.19       94.39     87.21 o 
 -22   7   6      206.56      210.28    108.30 o 
 -21   7   6      186.39      276.23     88.97 o 
 -20   7   6      459.58      672.99    109.16 o 
 -19   7   6      876.59      906.62     93.29 o 
 -18   7   6      118.74      238.37     72.62 o 
 -17   7   6      261.61      320.82     73.63 o 
 -16   7   6      133.84      195.04     67.15 o 
 -15   7   6      268.27      531.77     74.14 o 
 -14   7   6      211.12      308.94     71.42 o 
 -13   7   6     2270.31     2395.08    102.76 o 
 -12   7   6     1236.13     1195.93    109.11 o 
 -11   7   6      301.41      485.10     66.67 o 
 -10   7   6     1949.65     1994.97     91.92 o 
  -9   7   6      448.10      919.96     56.48 o 
  -8   7   6      967.99     1079.70     53.58 o 
  -7   7   6        8.58      185.50     34.50 o 
  -6   7   6      951.64     1236.31     59.11 o 
  -5   7   6      565.05      838.69     40.80 o 
  -4   7   6     2221.48     2276.09     59.57 o 
  -3   7   6     2984.50     3546.20     81.81 o 
  -2   7   6      115.61      227.97     39.05 o 
  -1   7   6     1366.71     1855.83     66.31 o 
   0   7   6      250.89      259.07     40.31 o 
   1   7   6      157.91      251.13     43.90 o 
   2   7   6        1.90       35.23     40.67 o 
   3   7   6      795.26      792.28     47.34 o 
   4   7   6       42.13       35.28     38.75 o 
   5   7   6      230.73      236.92     40.08 o 
   6   7   6      728.71      659.69     49.10 o 
   7   7   6       12.63      -72.06     49.63 o 
   8   7   6        5.11      -77.41     52.37 o 
   9   7   6       29.55      -70.12     60.06 o 
  10   7   6       26.86        4.34     59.98 o 
  11   7   6       72.32      -70.48     59.33 o 
  12   7   6       12.06       41.37     63.50 o 
  13   7   6       27.61      -31.21     66.10 o 
  14   7   6        5.61        3.42     66.66 o 
  15   7   6        8.52      -50.39     69.15 o 
  16   7   6       40.11       51.45     90.52 o 
  17   7   6      170.81      125.06     82.00 o 
  18   7   6      293.30       74.13    101.91 o 
  19   7   6       89.37       78.58    100.30 o 
 -21   8   6      581.60      429.75    111.73 o 
 -20   8   6      724.43      566.75     91.73 o 
 -19   8   6       95.39       83.02     75.06 o 
 -18   8   6     1665.58     1536.43    106.09 o 
 -17   8   6        8.34      -85.33     65.25 o 
 -16   8   6      609.71      530.52    100.16 o 
 -15   8   6      841.82      788.21     83.91 o 
 -14   8   6      695.66      637.29     78.53 o 
 -13   8   6     1614.92     1856.36     99.73 o 
 -12   8   6      464.48      493.91     71.58 o 
 -11   8   6      674.00      609.12     73.70 o 
 -10   8   6        3.26       42.04     56.67 o 
  -9   8   6     3914.04     3788.27    119.70 o 
  -8   8   6     3695.26     3778.16    120.10 o 
  -7   8   6     2539.03     2572.84     78.48 o 
  -6   8   6     2136.79     2060.12     65.01 o 
  -5   8   6       26.48       19.25     35.83 o 
  -4   8   6      104.57       30.20     33.42 o 
  -3   8   6      648.12      816.42     45.71 o 
  -2   8   6     1618.44     1601.25     82.56 o 
  -1   8   6      237.96      224.37     43.81 o 
   0   8   6     4312.05     4503.73     93.92 o 
   1   8   6      772.90      814.46     62.01 o 
   2   8   6     3641.24     3623.02    101.15 o 
   3   8   6     7867.85     7653.06    169.83 o 
   4   8   6     3127.44     3088.18     91.48 o 
   5   8   6      988.82      950.24     77.84 o 
   6   8   6     9186.84     8266.47    170.56 o 
   7   8   6     2174.36     2287.81    112.48 o 
   8   8   6    10115.32     9702.36    193.75 o 
   9   8   6     6988.29     6679.49    208.24 o 
  10   8   6     6679.94     6476.53    166.16 o 
  11   8   6     6104.42     6164.35    167.00 o 
  12   8   6     4040.62     3766.03    142.14 o 
  13   8   6     4450.67     4590.13    203.50 o 
  14   8   6     4424.83     4563.29    158.46 o 
  15   8   6     1747.05     1836.58    120.40 o 
  16   8   6     5776.26     5703.87    180.04 o 
  17   8   6     3879.21     4075.06    191.83 o 
  18   8   6     2554.58     2567.54    171.57 o 
 -20   9   6     6990.97     6950.62    191.45 o 
 -19   9   6     1302.09     1353.15    110.67 o 
 -18   9   6     9428.20     9339.13    224.41 o 
 -17   9   6     1989.94     2302.74    121.21 o 
 -16   9   6    14798.31    14710.72    257.44 o 
 -15   9   6     2294.10     2560.86    121.51 o 
 -14   9   6    14853.35    14774.85    249.97 o 
 -13   9   6     2652.65     2887.22    122.06 o 
 -12   9   6    17935.50    18353.98    278.50 o 
 -11   9   6     5587.26     5588.21    152.10 o 
 -10   9   6    30101.83    29507.23    372.46 o 
  -9   9   6     8231.15     7735.35    171.93 o 
  -8   9   6    16934.93    16761.29    256.24 o 
  -7   9   6     2255.91     2334.80    134.06 o 
  -6   9   6    18312.03    17344.12    222.05 o 
  -5   9   6     1623.27     1856.11     94.52 o 
  -4   9   6    31711.04    30478.30    252.43 o 
  -3   9   6     7675.35     7405.71    114.57 o 
  -2   9   6    32423.67    31925.59    280.89 o 
  -1   9   6     3588.40     3760.08     88.14 o 
   0   9   6     9370.38     9297.35    155.52 o 
   1   9   6      243.50      321.17     53.46 o 
   2   9   6     4588.84     4835.73    131.39 o 
   3   9   6      724.03      742.70     73.34 o 
   4   9   6     4557.91     4418.12    188.44 o 
   5   9   6      147.78      190.00     63.91 o 
   6   9   6     5447.09     4913.25    142.68 o 
   7   9   6      161.43      190.62     65.98 o 
   8   9   6      551.15      614.16    105.18 o 
   9   9   6     1189.87     1283.64     96.87 o 
  10   9   6      131.05      107.10     70.76 o 
  11   9   6       61.64      -24.35     67.67 o 
  12   9   6        2.89      -92.37     67.53 o 
  13   9   6      170.10       47.42     75.55 o 
  14   9   6       20.08     -101.39     75.18 o 
  15   9   6       10.54       28.39     82.24 o 
  16   9   6        8.95     -140.69     93.79 o 
 -18  10   6       46.40       48.82    115.48 o 
 -17  10   6        0.04      -72.05     76.07 o 
 -16  10   6      377.88      353.90     85.77 o 
 -15  10   6       27.88       16.53     73.50 o 
 -14  10   6       14.82       39.89     73.66 o 
 -13  10   6       21.74      -47.38     68.87 o 
 -12  10   6      280.94      298.94    100.16 o 
 -11  10   6       12.47       -6.20     66.86 o 
 -10  10   6       43.00      -95.75     63.83 o 
  -9  10   6        1.45      -90.14     60.10 o 
  -8  10   6      468.10      605.80     78.98 o 
  -7  10   6        0.02      -90.75     60.50 o 
  -6  10   6     1501.04     1384.48     95.13 o 
  -5  10   6       50.54      -78.03     62.42 o 
  -4  10   6       65.87      118.66     51.37 o 
  -3  10   6       82.44       43.14     54.96 o 
  -2  10   6     1010.49      973.78     56.20 o 
  -1  10   6        9.55      -31.07     46.69 o 
   0  10   6     1537.54     1605.92     82.91 o 
   1  10   6      135.05      139.14     58.90 o 
   2  10   6      280.76      447.43    109.11 o 
   3  10   6       49.50       21.48     62.21 o 
   4  10   6      286.03      483.48     76.65 o 
   5  10   6      438.66      517.10     77.67 o 
   6  10   6      148.45      279.40    103.26 o 
   7  10   6       43.11       22.73     68.58 o 
   8  10   6       31.08      101.00     71.96 o 
   9  10   6        3.69       88.81     74.18 o 
  10  10   6       26.27       26.58     74.51 o 
  11  10   6      326.03      381.41     86.58 o 
  12  10   6       64.41      220.94     84.68 o 
  13  10   6       70.78       28.84     81.01 o 
  14  10   6      287.18      463.59    117.29 o 
 -15  11   6      341.62      390.87     91.37 o 
 -14  11   6     9874.63    10089.17    223.24 o 
 -13  11   6      268.66      326.49     87.48 o 
 -12  11   6    11942.34    12069.55    238.43 o 
 -11  11   6      467.76      589.26     89.96 o 
 -10  11   6    14362.76    13981.86    253.16 o 
  -9  11   6      349.71      428.32     84.00 o 
  -8  11   6     9584.84     9433.02    204.97 o 
  -7  11   6      992.65     1037.48     97.64 o 
  -6  11   6     5580.60     5730.44    211.68 o 
  -5  11   6      361.70      530.87     82.82 o 
  -4  11   6     9131.29     9069.34    225.04 o 
  -3  11   6      349.70      320.72     90.46 o 
  -2  11   6    12906.82    12030.73    221.97 o 
  -1  11   6      612.06      629.09     83.58 o 
   0  11   6     8116.15     7783.83    181.92 o 
   1  11   6      349.92      497.39     62.84 o 
   2  11   6     5838.45     5812.43    141.67 o 
   3  11   6       96.61       60.60     66.42 o 
   4  11   6     2767.13     3022.98    126.93 o 
   5  11   6       31.53      -89.79     64.09 o 
   6  11   6     3693.30     3839.08    173.47 o 
   7  11   6       16.64       63.11     72.15 o 
   8  11   6     1681.79     1489.55    130.62 o 
   9  11   6       64.54       50.95     76.39 o 
  10  11   6      811.36      554.00     95.69 o 
  11  11   6        5.80     -109.66     73.11 o 
 -11  12   6       11.31     -105.86     75.78 o 
 -10  12   6       10.91        2.87     77.52 o 
  -9  12   6      252.26      284.39     89.66 o 
  -8  12   6      745.10      640.09     92.03 o 
  -7  12   6      283.59      168.55     81.28 o 
  -6  12   6     1677.52     1542.69    125.71 o 
  -5  12   6       51.28     -120.86     80.58 o 
  -4  12   6     1556.12     1447.18    149.61 o 
  -3  12   6      373.38      520.66    122.50 o 
  -2  12   6     2466.85     2390.27    206.27 o 
  -1  12   6     1023.42      805.30    132.91 o 
   0  12   6     5683.27     5365.63    163.51 o 
   1  12   6     1404.46     1551.37    220.97 o 
   2  12   6     7481.57     7500.52    192.46 o 
   3  12   6     1633.90     1644.13    101.96 o 
   4  12   6     4499.51     4745.12    143.60 o 
   5  12   6     2069.74     2338.83    126.94 o 
   6  12   6     4546.86     4644.93    169.52 o 
   7  12   6     1383.84     1549.92    171.58 o 
   8  12   6     5022.95     5116.16    206.87 o 
  -4  13   6       40.85       -8.86    115.90 o 
  -3  13   6        1.85      201.76    231.31 o 
  -2  13   6      224.44      303.07    127.01 o 
  -1  13   6        8.59      138.28    115.74 o 
   0  13   6       92.89       -2.61    229.52 o 
 -27   0   7       22.68       65.58    149.04 o 
 -25   0   7        1.85       40.54    137.12 o 
 -23   0   7      170.37      157.39    133.54 o 
 -21   0   7      464.65      531.25    100.16 o 
 -19   0   7      256.49      330.23     90.78 o 
 -17   0   7        0.03      -65.67     43.78 o 
 -15   0   7      174.83      203.76     51.12 o 
 -13   0   7      971.59     1053.80     57.97 o 
 -11   0   7     4171.71     4328.80     93.99 o 
  -9   0   7      589.39      673.66     42.88 o 
  -7   0   7    10473.42    10805.23    127.95 o 
  -5   0   7       18.27      -52.06     66.77 o 
  -3   0   7      283.25      318.66     39.88 o 
  -1   0   7       16.91      -10.03     30.12 o 
   1   0   7     1581.61     1477.29     74.19 o 
   3   0   7      852.93      742.82     70.35 o 
   5   0   7        1.94      -16.35     36.29 o 
   7   0   7     4654.46     4813.56    109.25 o 
   9   0   7      647.23      501.11     54.62 o 
  11   0   7      802.29      715.26     89.06 o 
  13   0   7      580.03      555.00     64.98 o 
  15   0   7     1577.19     1559.46     90.68 o 
  17   0   7     1341.43     1145.82    183.62 o 
  19   0   7      208.97      372.58    110.66 o 
  21   0   7        0.77      123.10    109.28 o 
  23   0   7        5.34     -248.60    165.73 o 
 -27   1   7      511.61      290.91    117.18 o 
 -26   1   7     1842.45     1967.72    223.56 o 
 -25   1   7      331.61      522.13    152.02 o 
 -24   1   7     4190.12     4106.70    182.03 o 
 -23   1   7      997.67      966.38     82.57 o 
 -22   1   7     6153.04     6047.70    146.32 o 
 -21   1   7     1170.49     1189.14     80.88 o 
 -20   1   7    13850.46    14236.48    190.79 o 
 -19   1   7      642.65      684.32     58.21 o 
 -18   1   7    24356.08    24303.99    259.93 o 
 -17   1   7     4064.57     4188.87     95.36 o 
 -16   1   7     9519.02     8810.51    130.35 o 
 -15   1   7     4690.64     4577.90     80.26 o 
 -14   1   7    11841.20    11446.76    127.10 o 
 -13   1   7        6.45        3.70     24.83 o 
 -12   1   7    32491.75    33846.15    271.70 o 
 -11   1   7    11924.77    12936.20    126.43 o 
 -10   1   7    57945.34    61930.22    421.81 o 
  -9   1   7    10451.96    10373.05    105.97 o 
  -8   1   7    61376.59    63490.58    424.96 o 
  -7   1   7     3534.86     3467.80     53.68 o 
  -6   1   7    90086.88    94787.69    728.77 o 
  -5   1   7     9118.34     9443.22    105.28 o 
  -4   1   7    37459.46    40460.43    363.07 o 
  -3   1   7     4950.67     4998.48    141.38 o 
  -2   1   7    84716.87    90146.80    782.18 o 
  -1   1   7     6720.69     6913.46     75.79 o 
   0   1   7    17389.35    16840.27    137.42 o 
   1   1   7     7351.68     7390.71     89.70 o 
   2   1   7    84675.56    84861.65    686.63 o 
   3   1   7    10780.18    11088.92    123.68 o 
   4   1   7    39719.05    39991.70    369.87 o 
   5   1   7     1153.66     1411.30     50.90 o 
   6   1   7    20494.22    21564.32    231.65 o 
   7   1   7     2179.07     2448.81     66.89 o 
   8   1   7    39964.84    39410.00    356.30 o 
   9   1   7     5804.76     5435.95     87.02 o 
  10   1   7    20777.47    19857.93    194.08 o 
  11   1   7     2391.79     2184.83     65.10 o 
  12   1   7      449.37      369.63     42.39 o 
  13   1   7      432.48      459.34     42.40 o 
  14   1   7      923.35      824.67     61.19 o 
  15   1   7       19.04      -67.16     44.77 o 
  16   1   7     1903.47     1751.15    121.58 o 
  17   1   7       95.53      -30.42     50.65 o 
  18   1   7      119.91       26.71     77.85 o 
  19   1   7       29.20     -113.82     75.88 o 
  20   1   7      223.24      118.47     89.18 o 
  21   1   7       22.50      -21.85    116.25 o 
  22   1   7      142.06       25.67     95.01 o 
  23   1   7       44.84       14.61     95.98 o 
 -27   2   7     1716.46     1752.01    230.71 o 
 -26   2   7     3352.77     3490.46    200.23 o 
 -25   2   7     2643.57     2849.99    123.51 o 
 -24   2   7     6318.99     6037.63    175.37 o 
 -23   2   7     3192.03     3391.64    157.64 o 
 -22   2   7     4822.66     4793.37    136.45 o 
 -21   2   7     2802.50     2888.40    110.98 o 
 -20   2   7     3620.41     3532.46    114.67 o 
 -19   2   7     4718.81     5068.13    127.57 o 
 -18   2   7     5437.51     5328.25    110.53 o 
 -17   2   7     1374.46     1604.88     80.36 o 
 -16   2   7     5181.66     4586.82    324.76 o 
 -15   2   7     3495.73     3691.41    125.63 o 
 -14   2   7     1317.25     1423.61     72.02 o 
 -13   2   7       23.26       11.95     23.68 o 
 -12   2   7       59.64       67.54     27.23 o 
 -11   2   7        1.68       18.35     27.02 o 
 -10   2   7     1272.17     1437.76     53.31 o 
  -9   2   7       92.00       68.28     35.44 o 
  -8   2   7      920.76     1150.17     73.46 o 
  -7   2   7      258.23      246.21     28.69 o 
  -6   2   7      178.71      199.27     30.83 o 
  -5   2   7     2867.54     2805.74     58.74 o 
  -4   2   7    20303.57    20813.10    174.68 o 
  -3   2   7    10148.51    10503.28    112.21 o 
  -2   2   7    35912.12    37931.27    321.51 o 
  -1   2   7    11229.66    11317.29    122.63 o 
   0   2   7       40.96       43.50     27.58 o 
   1   2   7     3663.95     3768.87     94.14 o 
   2   2   7    50920.16    51779.28    480.73 o 
   3   2   7    19620.51    20017.88    168.33 o 
   4   2   7    19077.59    19214.04    166.18 o 
   5   2   7     9964.07     9308.35    109.73 o 
   6   2   7     4791.97     4659.55     69.20 o 
   7   2   7    11305.04    11320.33    144.50 o 
   8   2   7    10547.93    10272.14    115.55 o 
   9   2   7     4566.02     4354.61    114.55 o 
  10   2   7    19486.92    19136.17    197.08 o 
  11   2   7     5077.23     4893.44     82.52 o 
  12   2   7     9052.73     8437.63    141.72 o 
  13   2   7     5843.49     6092.24    119.82 o 
  14   2   7    10918.10    10389.83    159.95 o 
  15   2   7     4574.68     4429.05    112.20 o 
  16   2   7    10116.17     9948.32    164.44 o 
  17   2   7     6064.71     5915.45    134.25 o 
  18   2   7     8666.63     8608.74    239.79 o 
  19   2   7     4771.53     4423.79    210.53 o 
  20   2   7     3275.31     3237.02    193.83 o 
  21   2   7     1307.84     1233.63    155.67 o 
  22   2   7     1681.83     1720.51    172.82 o 
 -26   3   7       63.62       -3.80     67.57 o 
 -25   3   7       14.94      -11.33     46.37 o 
 -24   3   7       33.81       88.18     60.75 o 
 -23   3   7        2.95       33.48     56.14 o 
 -22   3   7      344.67      363.50     67.49 o 
 -21   3   7       30.53       80.76     59.76 o 
 -20   3   7      294.91      516.59     82.98 o 
 -19   3   7     1114.42     1338.44     95.32 o 
 -18   3   7     4810.94     5006.12    147.07 o 
 -17   3   7      443.42      481.54     72.89 o 
 -16   3   7      776.70      808.80     77.62 o 
 -15   3   7      455.13      720.22     41.43 o 
 -14   3   7      320.52      217.55     31.67 o 
 -13   3   7     2322.62     2318.45     58.38 o 
 -12   3   7     2159.16     2254.81     59.01 o 
 -11   3   7     2827.34     2896.90     75.88 o 
 -10   3   7     1368.47     1253.84     62.05 o 
  -9   3   7     3627.81     3817.43     77.10 o 
  -8   3   7      992.85     1002.18     45.48 o 
  -7   3   7       70.72       64.65     39.61 o 
  -6   3   7      255.26      249.35     30.92 o 
  -5   3   7     2045.38     2327.22     58.99 o 
  -4   3   7     1280.67     1508.14     35.02 o 
  -3   3   7      504.01      605.42     27.17 o 
  -2   3   7     1506.50     1418.46     40.98 o 
  -1   3   7      416.55      433.37     30.43 o 
   0   3   7      445.81      519.27     33.24 o 
   1   3   7      547.04      681.77     53.08 o 
   2   3   7        5.30       27.70     31.20 o 
   3   3   7      316.08      284.47     30.88 o 
   4   3   7      141.61       55.56     21.00 o 
   5   3   7     1178.85     1402.64     41.13 o 
   6   3   7       86.73      121.80     24.76 o 
   7   3   7       18.14      -22.14     22.91 o 
   8   3   7      757.92      867.29     37.98 o 
   9   3   7       12.15        7.27     25.36 o 
  10   3   7      450.86      377.62     34.21 o 
  11   3   7       51.39       24.40     51.44 o 
  12   3   7      808.91      745.04     68.10 o 
  13   3   7        4.70       14.17     45.86 o 
  14   3   7      129.08       62.38     46.53 o 
  15   3   7        7.13       29.67     42.41 o 
  16   3   7       27.17      -33.26     47.63 o 
  17   3   7        7.99      -89.53     59.68 o 
  18   3   7      166.84       80.83     79.26 o 
  19   3   7       19.30      -98.53     65.68 o 
  20   3   7      292.77      120.92    100.22 o 
  21   3   7      251.85      137.16    121.53 o 
  22   3   7       91.48     -122.34    151.43 o 
 -26   4   7      583.02      781.51     93.04 o 
 -25   4   7     3642.36     3682.67    140.26 o 
 -24   4   7      642.66      732.53     86.34 o 
 -23   4   7     7581.39     7228.22    199.37 o 
 -22   4   7      995.51     1127.33    103.90 o 
 -21   4   7     7095.12     7123.27    190.24 o 
 -20   4   7      829.42      716.19     89.84 o 
 -19   4   7     5940.52     5673.41    162.76 o 
 -18   4   7     3260.50     3466.18    131.33 o 
 -17   4   7    16710.55    16413.76    274.23 o 
 -16   4   7      313.83      274.24     60.27 o 
 -15   4   7     2242.36     2418.68     97.78 o 
 -14   4   7        5.38        4.82     31.74 o 
 -13   4   7     3287.16     3152.22     85.28 o 
 -12   4   7     1465.20     1511.62     62.30 o 
 -11   4   7     3401.22     3192.10     74.86 o 
 -10   4   7      700.99      766.61     43.86 o 
  -9   4   7       30.66       19.69     29.34 o 
  -8   4   7     1991.34     2211.02     62.08 o 
  -7   4   7       21.33       16.21     25.70 o 
  -6   4   7        4.66      -39.80     26.53 o 
  -5   4   7     1211.95     1279.12     35.58 o 
  -4   4   7      229.35      215.32     23.13 o 
  -3   4   7    11186.85    11757.88    111.55 o 
  -2   4   7       80.98       67.62     24.47 o 
  -1   4   7    23504.64    24640.85    231.21 o 
   0   4   7     8648.14     9120.52    128.92 o 
   1   4   7    19861.83    19387.39    174.93 o 
   2   4   7     1680.75     1650.61     44.52 o 
   3   4   7    35663.95    34964.52    279.94 o 
   4   4   7    15530.99    16479.52    139.53 o 
   5   4   7    37467.27    37705.15    301.74 o 
   6   4   7     2269.06     2155.29     51.80 o 
   7   4   7    27610.53    27921.02    240.17 o 
   8   4   7     2354.25     2376.86     55.01 o 
   9   4   7    41910.20    42516.70    394.53 o 
  10   4   7     6129.77     6072.21    113.87 o 
  11   4   7    33673.05    33387.39    335.47 o 
  12   4   7     3425.02     3610.17    107.29 o 
  13   4   7     8087.77     7829.76    139.48 o 
  14   4   7      712.93      861.70     71.58 o 
  15   4   7    12464.33    12029.40    216.15 o 
  16   4   7     3919.41     3741.44    135.18 o 
  17   4   7    13647.52    13311.65    260.21 o 
  18   4   7      850.06      807.98     88.96 o 
  19   4   7     7822.30     8320.45    219.28 o 
  20   4   7      661.21      552.09    138.26 o 
  21   4   7     4454.39     4520.84    191.14 o 
 -25   5   7     1569.10     1493.14    162.80 o 
 -24   5   7        4.43       24.36     77.38 o 
 -23   5   7     4985.90     4378.13    166.92 o 
 -22   5   7        0.94        7.49     72.93 o 
 -21   5   7     5942.00     6045.64    182.40 o 
 -20   5   7       76.31       79.71     71.26 o 
 -19   5   7     7415.69     6779.72    235.82 o 
 -18   5   7      100.03      167.56     71.52 o 
 -17   5   7    19912.89    19264.16    272.16 o 
 -16   5   7     2038.38     2143.26     98.47 o 
 -15   5   7    14492.46    14812.21    224.82 o 
 -14   5   7      785.89      852.58     72.23 o 
 -13   5   7    18534.24    18301.34    248.23 o 
 -12   5   7      329.31      410.04     40.56 o 
 -11   5   7    19031.46    18773.17    205.89 o 
 -10   5   7      391.36      399.07     40.82 o 
  -9   5   7    19474.75    19147.31    205.72 o 
  -8   5   7        6.91      -14.34     27.70 o 
  -7   5   7    16755.15    15951.42    144.68 o 
  -6   5   7      565.01      671.55     33.30 o 
  -5   5   7    25872.09    24678.17    198.40 o 
  -4   5   7      576.22      664.99     32.79 o 
  -3   5   7    30636.63    30614.27    239.82 o 
  -2   5   7      109.58      156.86     28.97 o 
  -1   5   7    30513.38    30846.23    285.84 o 
   0   5   7     1509.94     1768.20     52.26 o 
   1   5   7    13573.19    12506.90    133.97 o 
   2   5   7     1028.61     1217.08     50.28 o 
   3   5   7     9387.75     9016.65    112.69 o 
   4   5   7      782.06      918.62     39.40 o 
   5   5   7     6488.39     6640.16     80.63 o 
   6   5   7      228.14      199.40     26.80 o 
   7   5   7     4103.29     3906.90     86.82 o 
   8   5   7      855.85      822.10     52.61 o 
   9   5   7     3302.70     3004.80     84.26 o 
  10   5   7       27.15      -63.71     42.47 o 
  11   5   7     4893.65     4623.69    131.03 o 
  12   5   7       88.23      -20.45     55.47 o 
  13   5   7     2102.68     2043.94    101.68 o 
  14   5   7      152.31      148.86     65.62 o 
  15   5   7      250.60      110.44     67.71 o 
  16   5   7        0.02      -99.11     66.07 o 
  17   5   7       37.78      -37.09     69.42 o 
  18   5   7      217.38      164.28     80.68 o 
  19   5   7       15.23       15.06     90.18 o 
  20   5   7       37.73      -60.96     99.17 o 
  21   5   7      294.76      112.91    141.39 o 
 -24   6   7      506.49      515.62    101.21 o 
 -23   6   7     1094.19     1020.42    119.67 o 
 -22   6   7      153.16       63.28    114.36 o 
 -21   6   7      686.40      689.72     97.28 o 
 -20   6   7      154.84       38.12     76.61 o 
 -19   6   7     1276.59     1335.53     99.99 o 
 -18   6   7      399.85      321.53     76.41 o 
 -17   6   7       68.34       -3.40     65.74 o 
 -16   6   7     1430.13     1333.78     90.35 o 
 -15   6   7     1576.41     1418.29     89.24 o 
 -14   6   7      315.52      223.78     63.78 o 
 -13   6   7      256.21      258.65     61.35 o 
 -12   6   7       34.24       46.80     54.05 o 
 -11   6   7     2046.35     2051.65     90.38 o 
 -10   6   7      932.49      848.04     51.56 o 
  -9   6   7        2.18       -1.94     31.32 o 
  -8   6   7       13.42      -15.64     29.88 o 
  -7   6   7     2489.09     2503.22     58.22 o 
  -6   6   7     2050.09     1871.85     72.55 o 
  -5   6   7     4216.77     4433.76     70.77 o 
  -4   6   7       62.86      121.26     28.86 o 
  -3   6   7     3796.32     4272.43     72.93 o 
  -2   6   7     1360.24     1502.85     52.83 o 
  -1   6   7      162.19      226.06     38.48 o 
   0   6   7      167.61      145.50     33.25 o 
   1   6   7      130.61      187.35     34.99 o 
   2   6   7       84.52       32.13     35.11 o 
   3   6   7     1185.33     1207.79     47.38 o 
   4   6   7       58.90       17.65     31.05 o 
   5   6   7       54.60       24.62     31.78 o 
   6   6   7      503.82      484.22     40.36 o 
   7   6   7      719.14      770.20     53.22 o 
   8   6   7     1091.47     1120.53     78.38 o 
   9   6   7     3687.66     3281.54    122.88 o 
  10   6   7       68.45       37.20     78.30 o 
  11   6   7      346.51      442.94     71.11 o 
  12   6   7       31.02      -52.78     58.25 o 
  13   6   7      648.73      753.19     83.51 o 
  14   6   7       19.45       12.37     63.96 o 
  15   6   7      495.32      500.29     83.21 o 
  16   6   7       21.84       -7.28     67.94 o 
  17   6   7      526.40      727.27     81.74 o 
  18   6   7       28.62       63.27     88.72 o 
  19   6   7     2193.85     2208.64    153.71 o 
  20   6   7       64.42      270.92    151.90 o 
 -23   7   7     3451.46     3581.77    170.40 o 
 -22   7   7      527.00      489.47     99.81 o 
 -21   7   7     2366.53     2465.49    171.65 o 
 -20   7   7     2940.24     3046.58    149.59 o 
 -19   7   7     4600.74     4642.76    165.21 o 
 -18   7   7     2485.40     2650.53    119.18 o 
 -17   7   7    12434.57    12346.29    222.48 o 
 -16   7   7     5222.84     5388.44    148.78 o 
 -15   7   7    20654.94    21143.86    296.53 o 
 -14   7   7     5835.02     5775.62    148.67 o 
 -13   7   7    10125.18    10785.44    194.74 o 
 -12   7   7     5063.64     5209.97    137.75 o 
 -11   7   7    17881.09    18056.74    255.94 o 
 -10   7   7     8013.48     7893.74    160.22 o 
  -9   7   7    20954.29    20727.54    211.36 o 
  -8   7   7     2161.15     2440.69     72.82 o 
  -7   7   7     6521.51     6466.18     93.86 o 
  -6   7   7     6623.38     6331.32     93.73 o 
  -5   7   7    22620.42    22943.25    190.65 o 
  -4   7   7     7851.42     7534.94    101.78 o 
  -3   7   7    41954.39    40523.55    342.26 o 
  -2   7   7    12762.60    12251.54    147.14 o 
  -1   7   7    29112.80    28612.57    265.31 o 
   0   7   7     7970.55     8041.97    116.34 o 
   1   7   7    34693.35    35063.16    337.50 o 
   2   7   7    14687.20    15371.81    187.59 o 
   3   7   7    19439.12    19172.29    219.16 o 
   4   7   7    10884.39    10593.86    133.12 o 
   5   7   7    14205.96    14532.01    248.85 o 
   6   7   7     4847.90     4647.67    128.03 o 
   7   7   7     8789.12     8689.64    189.82 o 
   8   7   7     4434.68     4435.54    172.27 o 
   9   7   7    10203.17     9680.37    191.50 o 
  10   7   7     1331.62     1286.88     90.51 o 
  11   7   7     3539.92     3692.65    131.52 o 
  12   7   7      936.93      968.23     90.29 o 
  13   7   7     2330.84     2404.35    118.92 o 
  14   7   7      342.46      273.89     78.52 o 
  15   7   7      571.44      529.77     86.52 o 
  16   7   7       30.85      -99.60     67.81 o 
  17   7   7       57.26      -75.29     74.12 o 
  18   7   7       19.43      -79.54     76.59 o 
  19   7   7        9.57     -123.48     97.52 o 
 -22   8   7     1688.39     1975.24    151.93 o 
 -21   8   7     1219.89     1314.73    125.63 o 
 -20   8   7      255.95      219.08     88.63 o 
 -19   8   7      291.99      321.22     82.40 o 
 -18   8   7     1507.59     1461.84    104.19 o 
 -17   8   7      101.15      126.33     72.26 o 
 -16   8   7      933.69      866.18     88.52 o 
 -15   8   7      557.87      598.37     79.19 o 
 -14   8   7     1361.18     1392.51     94.26 o 
 -13   8   7      259.35      122.10     65.22 o 
 -12   8   7       18.70      -43.95     59.14 o 
 -11   8   7      260.31      301.40     66.85 o 
 -10   8   7        4.46       15.21     55.53 o 
  -9   8   7      380.32      480.22     68.05 o 
  -8   8   7       15.22      -18.75     56.16 o 
  -7   8   7       68.93       20.75     41.45 o 
  -6   8   7      541.37      545.27     51.94 o 
  -5   8   7     2277.12     2278.06     61.55 o 
  -4   8   7     2518.02     2528.05     65.79 o 
  -3   8   7      101.31       41.08     38.92 o 
  -2   8   7     3838.37     3754.59     87.68 o 
  -1   8   7     1646.35     1613.65     60.14 o 
   0   8   7     1089.54     1190.32     55.38 o 
   1   8   7     3385.10     3101.07     90.66 o 
   2   8   7     3485.97     3250.14    108.64 o 
   3   8   7     4386.48     4210.58    122.13 o 
   4   8   7     3048.58     2907.18    108.00 o 
   5   8   7     2506.77     2423.48    113.58 o 
   6   8   7      421.13      394.63     68.05 o 
   7   8   7      438.97      261.27     67.21 o 
   8   8   7     4132.74     3783.09    130.63 o 
   9   8   7     2540.84     2725.37    119.16 o 
  10   8   7     1868.41     2064.54    110.94 o 
  11   8   7     2646.56     2755.87    125.50 o 
  12   8   7     3751.03     3917.44    145.23 o 
  13   8   7     1831.13     2038.50    118.13 o 
  14   8   7     2642.86     2855.96    136.64 o 
  15   8   7     2744.10     2650.84    137.38 o 
  16   8   7     1836.41     1864.17    126.04 o 
  17   8   7     1271.40     1186.44    146.28 o 
 -20   9   7      278.39      400.69     91.34 o 
 -19   9   7       66.81       80.13     78.74 o 
 -18   9   7     1553.85     1610.13    111.64 o 
 -17   9   7      562.05      705.55    103.60 o 
 -16   9   7     1194.78     1441.08    118.75 o 
 -15   9   7      271.21      167.71     74.70 o 
 -14   9   7     2102.67     2226.56    166.93 o 
 -13   9   7       77.03      115.89     67.60 o 
 -12   9   7     4785.42     5190.84    149.16 o 
 -11   9   7     2029.07     2237.70    110.50 o 
 -10   9   7     5891.17     6534.07    160.55 o 
  -9   9   7     3001.21     2975.55    120.13 o 
  -8   9   7     3168.38     3294.16    125.63 o 
  -7   9   7      220.28      189.02     66.73 o 
  -6   9   7     1255.73     1628.29     97.49 o 
  -5   9   7      804.33      751.79     77.41 o 
  -4   9   7    10130.66    10109.94    165.78 o 
  -3   9   7     2352.30     2490.78     76.98 o 
  -2   9   7     7922.29     8051.11    130.86 o 
  -1   9   7      939.76      882.92     55.58 o 
   0   9   7      480.02      378.22     57.43 o 
   1   9   7       17.71      -23.39     52.76 o 
   2   9   7     1680.02     1697.75    155.92 o 
   3   9   7      146.30      178.74     61.10 o 
   4   9   7      243.90      335.95     67.30 o 
   5   9   7     1084.36     1205.63     88.18 o 
   6   9   7      136.13      117.43     63.46 o 
   7   9   7      294.90      191.11     69.04 o 
   8   9   7       87.86        0.19     73.09 o 
   9   9   7        2.92      -74.88     63.11 o 
  10   9   7      179.48       61.88     96.89 o 
  11   9   7      101.42      -24.84     68.46 o 
  12   9   7      358.89      286.92     82.05 o 
  13   9   7       23.66      -89.87     73.33 o 
  14   9   7       82.65      -10.55     95.86 o 
  15   9   7        1.53      -43.72     91.21 o 
  16   9   7       13.68       -6.15     85.31 o 
 -18  10   7     4130.80     4254.64    161.58 o 
 -17  10   7       37.49       43.97     78.73 o 
 -16  10   7     4338.73     4321.20    155.25 o 
 -15  10   7        2.21       26.58     75.07 o 
 -14  10   7     1878.97     1753.57    111.94 o 
 -13  10   7       13.72      -62.83     66.33 o 
 -12  10   7     2051.06     1886.10    111.73 o 
 -11  10   7      456.38      434.21    101.71 o 
 -10  10   7       10.34      -66.53     64.06 o 
  -9  10   7        3.84      -17.39     64.89 o 
  -8  10   7     2018.70     2070.89    180.36 o 
  -7  10   7       49.61       21.30     64.66 o 
  -6  10   7     1565.33     1525.66     98.92 o 
  -5  10   7       56.30      -95.51     63.67 o 
  -4  10   7     3557.43     3659.53    136.02 o 
  -3  10   7      231.60      207.87     60.08 o 
  -2  10   7     4096.33     3963.01    117.32 o 
  -1  10   7        0.10      -78.05     52.04 o 
   0  10   7    11677.68    11466.15    182.24 o 
   1  10   7      184.52      207.18     59.77 o 
   2  10   7    12012.47    11878.38    212.16 o 
   3  10   7     1407.14     1306.45    112.80 o 
   4  10   7     7981.36     8156.42    181.30 o 
   5  10   7       62.49       54.87     65.34 o 
   6  10   7    13056.63    13248.11    315.97 o 
   7  10   7        5.68        2.36     69.21 o 
   8  10   7    13412.56    13318.31    248.05 o 
   9  10   7      388.98      463.29     84.95 o 
  10  10   7    16470.93    16250.94    286.56 o 
  11  10   7       49.37      104.94    117.54 o 
  12  10   7    12640.94    12787.69    260.91 o 
  13  10   7       17.15       96.27     84.38 o 
 -15  11   7       87.97       95.94     82.31 o 
 -14  11   7      740.16     1106.57    126.32 o 
 -13  11   7      120.45       61.98     79.71 o 
 -12  11   7     1372.65     1705.50    114.28 o 
 -11  11   7      135.93      297.91     81.97 o 
 -10  11   7     3024.24     3437.97    139.56 o 
  -9  11   7       14.11        3.80     73.38 o 
  -8  11   7     3822.42     3801.57    142.09 o 
  -7  11   7       12.48        4.55     72.15 o 
  -6  11   7     4298.24     4172.32    144.21 o 
  -5  11   7       60.09      106.46     88.09 o 
  -4  11   7     6840.89     6355.50    207.87 o 
  -3  11   7      703.66      770.21    127.86 o 
  -2  11   7     5649.93     5418.16    155.97 o 
  -1  11   7      184.37      269.12     76.38 o 
   0  11   7     1632.18     1777.54    108.41 o 
   1  11   7        0.44      -32.12     55.82 o 
   2  11   7      798.53      779.16    108.92 o 
   3  11   7       41.26       36.10     66.24 o 
   4  11   7      613.24      646.62     85.65 o 
   5  11   7      430.64      357.58     81.42 o 
   6  11   7     2629.20     2637.33    129.25 o 
   7  11   7        4.52       22.23     73.18 o 
   8  11   7     1044.43     1064.53    103.17 o 
   9  11   7       56.68      -85.19     74.43 o 
  10  11   7      612.96      440.70     93.10 o 
  11  11   7        5.72     -115.75     77.17 o 
 -11  12   7      407.85      569.11     92.93 o 
 -10  12   7      105.46      128.83     80.96 o 
  -9  12   7        0.02     -111.84     74.56 o 
  -8  12   7       29.82      -82.13     72.28 o 
  -7  12   7       12.59      -33.65     83.12 o 
  -6  12   7       39.27      -40.77     84.62 o 
  -5  12   7       53.47      144.25     88.22 o 
  -4  12   7      319.34      367.91    162.16 o 
  -3  12   7        3.73      -83.34     98.81 o 
  -2  12   7      100.76      207.12    109.48 o 
  -1  12   7      390.92      255.46     90.81 o 
   0  12   7      865.46      868.42     96.70 o 
   1  12   7     1279.17     1264.31    106.86 o 
   2  12   7     1130.53     1375.51    108.23 o 
   3  12   7      640.08      899.89    119.15 o 
   4  12   7     2165.64     2594.98    121.88 o 
   5  12   7        3.78       99.22     79.51 o 
   6  12   7      909.41      987.62    101.93 o 
   7  12   7      317.81      338.25     98.78 o 
 -26   0   8     7944.75     7144.41    367.24 o 
 -24   0   8    15117.04    14684.67    498.39 o 
 -22   0   8     8532.96     7969.50    346.97 o 
 -20   0   8    15567.17    15321.81    248.99 o 
 -18   0   8    14092.13    15050.28    235.72 o 
 -16   0   8       94.75      128.44     46.76 o 
 -14   0   8     1030.64     1150.87     87.75 o 
 -12   0   8     2708.15     2796.21     81.50 o 
 -10   0   8     8166.35     8889.90    219.19 o 
  -8   0   8      128.57      160.57     30.72 o 
  -6   0   8      429.63      352.61     51.24 o 
  -4   0   8    10509.61    11663.82    185.34 o 
  -2   0   8     2059.31     2511.91     62.09 o 
   0   0   8     4016.15     5068.35    120.47 o 
   2   0   8    13888.51     8620.51    250.39 o 
   4   0   8      630.37      297.47     46.98 o 
   6   0   8    20909.71    20278.56    274.13 o 
   8   0   8    39337.66    37931.29    450.58 o 
  10   0   8    11851.39    11476.84    194.31 o 
  12   0   8     4342.94     4710.60    128.53 o 
  14   0   8    14693.96    14088.10    238.77 o 
  16   0   8    22405.42    20180.10    574.70 o 
  18   0   8    29502.13    28979.46    760.70 o 
  20   0   8    17828.47    17483.77    535.35 o 
  22   0   8     7200.86     7037.10    393.47 o 
 -27   1   8       23.18       87.58    105.75 o 
 -26   1   8       79.39      128.71    103.89 o 
 -25   1   8      164.79       92.00    115.66 o 
 -24   1   8      522.94      441.95    108.34 o 
 -23   1   8        6.96      -81.79     54.52 o 
 -22   1   8      866.87      908.74     96.43 o 
 -21   1   8        0.60       31.94     52.13 o 
 -20   1   8     3565.03     3324.53    109.83 o 
 -19   1   8       28.83      131.24     45.22 o 
 -18   1   8     2828.95     2776.86     93.01 o 
 -17   1   8     2024.40     2041.58     72.95 o 
 -16   1   8     5337.59     5045.04     86.49 o 
 -15   1   8      337.23      422.97     36.73 o 
 -14   1   8     1142.33     1080.85     43.58 o 
 -13   1   8      565.50      510.12     33.59 o 
 -12   1   8     4223.42     3954.06     66.24 o 
 -11   1   8      906.90      937.32     33.72 o 
 -10   1   8    19750.53    20654.27    164.42 o 
  -9   1   8        8.33      -21.05     18.27 o 
  -8   1   8    16531.25    16150.17    130.84 o 
  -7   1   8     3830.45     3756.91     61.14 o 
  -6   1   8    20099.21    20770.36    190.08 o 
  -5   1   8      811.68      881.58     39.43 o 
  -4   1   8     7268.59     7279.61     95.82 o 
  -3   1   8      343.19      355.69     26.45 o 
  -2   1   8     4874.04     4663.18     78.10 o 
  -1   1   8     4650.48     4723.98     53.26 o 
   0   1   8    10871.54    10240.76     94.17 o 
   1   1   8     4762.86     4706.15     98.62 o 
   2   1   8     7820.69     7664.66    108.78 o 
   3   1   8      323.33      283.83     30.07 o 
   4   1   8     2351.11     2409.68     59.18 o 
   5   1   8        9.79      -16.71     24.55 o 
   6   1   8     3134.84     2817.13     70.54 o 
   7   1   8      186.52      225.91     42.28 o 
   8   1   8    11070.79    11145.44    184.02 o 
   9   1   8      668.09      730.67     42.23 o 
  10   1   8      803.96     1087.93     48.84 o 
  11   1   8      114.70      125.21     34.81 o 
  12   1   8       36.55       14.10     34.00 o 
  13   1   8      108.42      126.44     38.26 o 
  14   1   8      169.91      155.31     49.59 o 
  15   1   8       72.56       40.43     49.25 o 
  16   1   8       71.31      -32.77     49.55 o 
  17   1   8        1.35     -103.80     71.20 o 
  18   1   8      304.40       93.13     82.21 o 
  19   1   8      101.83       -3.74     81.48 o 
  20   1   8        1.15     -173.89    138.31 o 
  21   1   8       26.89     -164.86    109.91 o 
  22   1   8        0.09      -99.42     91.91 o 
 -27   2   8      814.58      838.95    191.96 o 
 -26   2   8     1398.34     1874.21    160.57 o 
 -25   2   8      763.44      778.39     85.58 o 
 -24   2   8     2961.93     2841.30    120.37 o 
 -23   2   8     1143.11     1224.59     89.37 o 
 -22   2   8     1610.36     1537.42     92.19 o 
 -21   2   8     1257.81     1384.80     85.60 o 
 -20   2   8     3538.78     3538.00    115.89 o 
 -19   2   8      904.95     1078.46     75.22 o 
 -18   2   8    13377.96    13408.28    203.53 o 
 -17   2   8     2753.17     2668.40     84.89 o 
 -16   2   8      576.95      589.74     49.83 o 
 -15   2   8      821.98      879.26     63.62 o 
 -14   2   8     1097.57     1126.21     55.95 o 
 -13   2   8     2695.29     2774.37    119.37 o 
 -12   2   8     2930.26     3082.16    105.29 o 
 -11   2   8     4377.98     4573.85    116.43 o 
 -10   2   8      544.46      537.02     54.42 o 
  -9   2   8     1458.24     1611.05     58.39 o 
  -8   2   8      151.79      137.19     34.33 o 
  -7   2   8       11.46       32.96     27.93 o 
  -6   2   8     3196.78     3218.22     72.02 o 
  -5   2   8       13.74       68.14     26.24 o 
  -4   2   8     3871.50     4401.51     59.47 o 
  -3   2   8     1421.54     1523.81     38.54 o 
  -2   2   8       66.61       56.41     20.02 o 
  -1   2   8     2045.37     2016.99     53.42 o 
   0   2   8      549.56      379.62     35.13 o 
   1   2   8      499.16      601.39     33.93 o 
   2   2   8     2412.22     2752.53     67.51 o 
   3   2   8       45.81       86.76     30.45 o 
   4   2   8    22976.81    23011.37    212.68 o 
   5   2   8      999.56      954.99     38.55 o 
   6   2   8    14794.75    14700.06    143.71 o 
   7   2   8     9324.61     8967.60    109.31 o 
   8   2   8    16740.24    15946.54    158.74 o 
   9   2   8    10507.82    10670.74    166.45 o 
  10   2   8     5820.90     5543.05     93.11 o 
  11   2   8     2049.73     2036.83     60.78 o 
  12   2   8     1750.26     1799.77     80.29 o 
  13   2   8       32.53      -15.19     44.87 o 
  14   2   8     2631.26     2540.89     91.04 o 
  15   2   8     2056.68     2124.52     86.48 o 
  16   2   8     7495.90     7132.15    141.76 o 
  17   2   8     3196.93     3099.92    123.00 o 
  18   2   8     1362.74     1570.89    100.42 o 
  19   2   8      564.20      779.24    134.38 o 
  20   2   8     1643.69     1670.60    238.46 o 
  21   2   8      549.88      685.91    190.77 o 
  22   2   8      437.90      362.09    136.15 o 
 -26   3   8       24.59       49.72     70.61 o 
 -25   3   8      870.85      784.85     85.57 o 
 -24   3   8      600.44      522.66     91.78 o 
 -23   3   8     5218.06     4731.15    169.65 o 
 -22   3   8     1588.69     1688.55    119.07 o 
 -21   3   8     5082.71     5150.83    165.86 o 
 -20   3   8     4657.12     4747.83    156.48 o 
 -19   3   8     9280.10     8570.82    479.63 o 
 -18   3   8    11560.03    11768.75    222.93 o 
 -17   3   8    21641.56    22159.96    361.55 o 
 -16   3   8    14365.22    14804.49    196.24 o 
 -15   3   8    15666.43    15741.82    184.14 o 
 -14   3   8    14760.30    15830.32    182.57 o 
 -13   3   8    33219.63    33048.75    309.03 o 
 -12   3   8    14040.03    14014.14    163.47 o 
 -11   3   8    47649.78    48303.98    415.86 o 
 -10   3   8    23988.07    25224.97    278.66 o 
  -9   3   8    50710.79    52297.07    439.93 o 
  -8   3   8    33809.43    35394.33    313.70 o 
  -7   3   8    91585.61    97324.39    858.33 o 
  -6   3   8    86748.18    92499.05    745.77 o 
  -5   3   8   151088.34   158812.38   1243.69 o 
  -4   3   8    40550.19    42910.10    470.42 o 
  -3   3   8    84507.32    88047.37    707.70 o 
  -2   3   8    49234.88    51751.71    391.27 o 
  -1   3   8    46526.89    46964.13    360.99 o 
   0   3   8    21524.25    21137.21    203.54 o 
   1   3   8    87405.58    89818.58    719.13 o 
   2   3   8    31915.06    32692.14    333.93 o 
   3   3   8    41390.32    41689.38    361.41 o 
   4   3   8    21129.07    21999.56    188.92 o 
   5   3   8    18167.47    18263.55    166.08 o 
   6   3   8    18438.84    18126.48    168.41 o 
   7   3   8    16551.36    15835.86    155.10 o 
   8   3   8     7729.40     7689.52    134.58 o 
   9   3   8     7889.01     7516.52    101.54 o 
  10   3   8     2653.17     2666.65     90.25 o 
  11   3   8     6827.94     6756.35    136.08 o 
  12   3   8      523.71      488.79     61.18 o 
  13   3   8     7359.13     6383.26    147.51 o 
  14   3   8      673.82      709.25     85.99 o 
  15   3   8     2006.47     1775.69    109.53 o 
  16   3   8     1799.42     1753.90    111.12 o 
  17   3   8      994.35     1153.89    109.45 o 
  18   3   8      228.44      107.17     71.02 o 
  19   3   8       34.77     -102.05     68.03 o 
  20   3   8       36.47       22.69    154.41 o 
  21   3   8       17.02      -69.33    173.48 o 
 -26   4   8       41.42       18.85     73.17 o 
 -25   4   8     1080.10     1079.52     97.06 o 
 -24   4   8      981.94     1033.83     91.81 o 
 -23   4   8      875.38      832.38     86.86 o 
 -22   4   8        3.54      -71.52     87.12 o 
 -21   4   8      904.82      810.04     93.69 o 
 -20   4   8      569.21      676.57    110.29 o 
 -19   4   8       33.47       54.87     64.41 o 
 -18   4   8       59.29      104.12     68.48 o 
 -17   4   8     4555.70     4602.23    128.94 o 
 -16   4   8       36.75      -12.06     53.91 o 
 -15   4   8     4797.81     4653.31    123.18 o 
 -14   4   8       92.21       52.23     35.84 o 
 -13   4   8       52.53       29.70     33.52 o 
 -12   4   8        1.82      -46.90     38.71 o 
 -11   4   8     2754.05     3057.89     75.89 o 
 -10   4   8        7.36       14.67     30.61 o 
  -9   4   8      139.04       84.18     37.51 o 
  -8   4   8      148.11       88.14     31.51 o 
  -7   4   8       45.81       42.92     27.00 o 
  -6   4   8        0.07      -40.84     27.22 o 
  -5   4   8        1.72      -27.21     18.14 o 
  -4   4   8     3865.88     4239.84     69.05 o 
  -3   4   8     1430.84     1705.10     46.38 o 
  -2   4   8      523.69      823.32     41.33 o 
  -1   4   8      711.30      909.90     41.31 o 
   0   4   8      165.04       66.84     24.05 o 
   1   4   8     4027.34     4137.34     80.74 o 
   2   4   8     7323.43     7766.86    129.42 o 
   3   4   8     1537.13     1526.60     45.44 o 
   4   4   8     4721.30     4978.77     70.90 o 
   5   4   8        5.29       25.34     23.76 o 
   6   4   8      353.95      339.72     29.74 o 
   7   4   8      537.66      568.38     49.06 o 
   8   4   8     1267.05     1321.66     60.15 o 
   9   4   8      585.14      740.59     65.74 o 
  10   4   8      629.28      789.74     55.52 o 
  11   4   8     3044.82     3059.76    124.69 o 
  12   4   8      223.01      140.17     69.87 o 
  13   4   8      544.69      577.90     72.53 o 
  14   4   8        1.08      -33.48     60.38 o 
  15   4   8     1389.89     1337.14     97.05 o 
  16   4   8      426.65      325.77     79.02 o 
  17   4   8     2049.78     2349.44    118.71 o 
  18   4   8       56.86        1.79    126.49 o 
  19   4   8      150.64      158.75     66.79 o 
  20   4   8       19.30       23.36     75.41 o 
  21   4   8      771.79      932.96    159.18 o 
 -25   5   8      671.37      508.05     86.62 o 
 -24   5   8        2.48      -62.49     77.08 o 
 -23   5   8      513.15      536.39     94.42 o 
 -22   5   8        0.09      -26.07     70.89 o 
 -21   5   8     2681.68     2546.96    132.40 o 
 -20   5   8      115.85      137.57     72.81 o 
 -19   5   8     3878.34     3660.15    143.37 o 
 -18   5   8      960.18      878.96     85.64 o 
 -17   5   8     5497.81     5244.42    140.61 o 
 -16   5   8      268.88      161.47     61.18 o 
 -15   5   8     7147.03     7320.45    155.87 o 
 -14   5   8      505.11      575.51     67.30 o 
 -13   5   8    16440.76    16463.34    233.30 o 
 -12   5   8       63.87      130.61     45.85 o 
 -11   5   8    29325.53    28710.55    283.81 o 
 -10   5   8      289.44      407.75     42.36 o 
  -9   5   8    22495.50    21993.32    209.32 o 
  -8   5   8       41.25       62.92     37.15 o 
  -7   5   8    13139.98    13825.19    151.50 o 
  -6   5   8       54.05      133.62     22.85 o 
  -5   5   8    21181.52    21480.37    178.95 o 
  -4   5   8      798.43      714.21     41.79 o 
  -3   5   8     9264.92     8837.32    106.22 o 
  -2   5   8       26.18        0.04     26.14 o 
  -1   5   8     9230.59     8855.43    111.02 o 
   0   5   8     2869.39     3067.61     72.29 o 
   1   5   8    22117.50    21120.60    195.52 o 
   2   5   8     2355.86     2211.64     62.75 o 
   3   5   8    23613.49    23639.53    208.21 o 
   4   5   8      225.95      251.17     29.66 o 
   5   5   8    11712.69    11512.58    135.91 o 
   6   5   8      191.73      244.42     39.81 o 
   7   5   8     3956.75     3631.94     84.47 o 
   8   5   8      200.64      236.60     55.61 o 
   9   5   8     6782.23     6677.17    149.09 o 
  10   5   8     2233.46     2334.49    131.83 o 
  11   5   8      522.31      494.54     69.45 o 
  12   5   8      618.70      417.48     70.10 o 
  13   5   8      431.55      236.03     66.82 o 
  14   5   8      331.87      358.32     71.25 o 
  15   5   8      276.58       99.54     68.42 o 
  16   5   8       13.40      -98.56     65.70 o 
  17   5   8       45.55      -37.91     93.62 o 
  18   5   8       32.59     -101.65     67.76 o 
  19   5   8       11.59      -84.92     73.74 o 
  20   5   8       52.84       49.22     78.76 o 
 -24   6   8      483.78      531.16    100.32 o 
 -23   6   8     7928.12     7953.96    222.97 o 
 -22   6   8      236.38       83.96     81.17 o 
 -21   6   8     4972.81     5101.78    176.34 o 
 -20   6   8      252.78      316.25     85.04 o 
 -19   6   8     3841.39     4037.63    136.50 o 
 -18   6   8      192.14      113.53     65.96 o 
 -17   6   8     5579.13     5109.73    141.96 o 
 -16   6   8      131.87       26.52     84.93 o 
 -15   6   8      902.42      702.00     75.71 o 
 -14   6   8      859.18      804.90     80.03 o 
 -13   6   8     1445.94     1304.87     83.17 o 
 -12   6   8       12.71      -19.31     51.58 o 
 -11   6   8     1317.82     1301.33     63.15 o 
 -10   6   8      105.24      111.02     39.88 o 
  -9   6   8     2497.60     2591.83     69.90 o 
  -8   6   8       37.32        4.25     26.39 o 
  -7   6   8      908.23      971.01     40.38 o 
  -6   6   8      504.85      383.04     31.16 o 
  -5   6   8     1298.49     1505.93     47.75 o 
  -4   6   8       20.79      -37.58     25.05 o 
  -3   6   8      234.92      294.02     34.47 o 
  -2   6   8      909.61      972.23     49.32 o 
  -1   6   8     1725.74     1412.24     73.60 o 
   0   6   8     1075.45     1230.14     49.07 o 
   1   6   8     8661.53     8379.98    111.96 o 
   2   6   8      511.15      497.81     43.78 o 
   3   6   8    20967.53    20602.73    221.67 o 
   4   6   8      149.03      101.17     39.64 o 
   5   6   8     6905.63     6344.66    108.31 o 
   6   6   8      189.81      214.03     54.22 o 
   7   6   8     4790.25     4471.41    124.34 o 
   8   6   8      967.60      943.45     76.28 o 
   9   6   8    22580.91    22497.65    305.64 o 
  10   6   8      999.90     1187.87     87.62 o 
  11   6   8    18068.63    18627.85    398.10 o 
  12   6   8      906.78     1010.75     94.90 o 
  13   6   8    11030.13    11177.49    250.93 o 
  14   6   8      452.96      504.81     80.67 o 
  15   6   8    13963.73    13096.79    359.17 o 
  16   6   8     1000.34     1039.11     98.21 o 
  17   6   8    10900.80    10809.39    201.66 o 
  18   6   8        3.92       41.14     79.03 o 
  19   6   8     6165.75     6584.27    226.24 o 
 -23   7   8        3.15      -31.25     84.41 o 
 -22   7   8      307.31      233.85     87.76 o 
 -21   7   8      203.27      221.46     86.04 o 
 -20   7   8        4.94       65.58     88.46 o 
 -19   7   8      115.56      189.22     72.90 o 
 -18   7   8      147.74      238.99     73.48 o 
 -17   7   8      743.02     1034.85     89.84 o 
 -16   7   8      211.12      206.96     87.57 o 
 -15   7   8     1099.77     1538.19     94.94 o 
 -14   7   8     1369.13     1742.64    130.11 o 
 -13   7   8     1667.51     2002.77     98.62 o 
 -12   7   8      791.99      846.39     77.16 o 
 -11   7   8        7.42      369.84     64.64 o 
 -10   7   8       56.37      137.59     57.48 o 
  -9   7   8      479.00      783.98     50.62 o 
  -8   7   8     2245.61     2283.12     71.73 o 
  -7   7   8     1439.40     1495.25     62.14 o 
  -6   7   8      369.87      432.92     39.41 o 
  -5   7   8       21.04       97.46     31.58 o 
  -4   7   8       71.15       75.76     32.46 o 
  -3   7   8     1413.17     1685.21     61.41 o 
  -2   7   8      316.41      434.65     42.76 o 
  -1   7   8     1500.88     1987.17     80.07 o 
   0   7   8       37.68      -11.37     35.64 o 
   1   7   8      894.94      924.62     55.93 o 
   2   7   8      459.97      581.74     51.14 o 
   3   7   8      116.42      199.13     53.92 o 
   4   7   8      162.10      198.03     56.13 o 
   5   7   8      442.35      452.51     62.75 o 
   6   7   8        1.50       10.25     52.60 o 
   7   7   8        8.53      -50.06     53.92 o 
   8   7   8        7.43      -41.74     56.65 o 
   9   7   8      347.01      348.40     68.82 o 
  10   7   8        1.75       13.85     60.75 o 
  11   7   8       48.72      -45.89     71.08 o 
  12   7   8        5.68       48.90     66.07 o 
  13   7   8        6.63       43.76     71.21 o 
  14   7   8       39.98       53.42     89.66 o 
  15   7   8       11.24      -76.72     70.08 o 
  16   7   8       23.17      -55.99     72.84 o 
  17   7   8       10.95      -59.91    111.26 o 
  18   7   8       15.47      -33.33     78.99 o 
 -22   8   8     1766.02     1847.75    140.25 o 
 -21   8   8     1068.84     1203.10    115.49 o 
 -20   8   8     2366.86     2351.88    147.83 o 
 -19   8   8     1598.31     1817.49    113.24 o 
 -18   8   8     1975.80     2079.28    116.26 o 
 -17   8   8     2510.72     2360.49    119.92 o 
 -16   8   8     1021.38      866.13     88.44 o 
 -15   8   8      589.84      606.23     80.99 o 
 -14   8   8     1215.79     1156.79     90.91 o 
 -13   8   8        9.91      -26.99     60.56 o 
 -12   8   8      123.67      130.48     63.67 o 
 -11   8   8     3204.55     3232.07    119.26 o 
 -10   8   8     1550.69     1771.89     94.63 o 
  -9   8   8     1978.25     2046.87    113.24 o 
  -8   8   8     1357.52     1415.83     72.29 o 
  -7   8   8     1075.77     1019.79     59.54 o 
  -6   8   8      352.54      336.18     49.06 o 
  -5   8   8      760.38      838.97     51.33 o 
  -4   8   8     2626.82     2808.09     76.82 o 
  -3   8   8     2781.28     2746.19     78.06 o 
  -2   8   8     1781.89     1888.81     69.83 o 
  -1   8   8        8.43      -30.03     35.98 o 
   0   8   8      720.08      668.38     48.82 o 
   1   8   8      698.79      839.07     68.90 o 
   2   8   8        7.66       40.87     52.05 o 
   3   8   8     1155.93     1184.83     80.40 o 
   4   8   8      393.54      509.60     67.11 o 
   5   8   8       41.91       11.50     56.49 o 
   6   8   8     1126.32     1061.97     83.27 o 
   7   8   8      835.05      766.07     80.70 o 
   8   8   8     2765.76     2999.48    122.19 o 
   9   8   8     1311.72     1379.39     98.11 o 
  10   8   8     5062.60     4809.50    150.38 o 
  11   8   8     2446.65     2716.12    126.24 o 
  12   8   8     6499.88     6970.31    261.76 o 
  13   8   8     1991.62     2124.84    122.31 o 
  14   8   8     4294.74     4272.09    158.04 o 
  15   8   8     2614.10     2886.56    142.55 o 
  16   8   8     2545.30     2580.77    140.18 o 
  17   8   8     2852.79     2998.32    150.79 o 
 -20   9   8     3277.41     3752.52    152.92 o 
 -19   9   8      462.03      524.70     93.92 o 
 -18   9   8     6075.41     6010.55    174.27 o 
 -17   9   8      604.14      756.18     97.23 o 
 -16   9   8    14082.46    13304.56    246.28 o 
 -15   9   8     2301.15     2585.59    194.47 o 
 -14   9   8    12881.69    12263.31    228.60 o 
 -13   9   8     1784.83     1763.00    105.34 o 
 -12   9   8    11959.94    11673.42    218.33 o 
 -11   9   8     3023.98     3191.26    125.78 o 
 -10   9   8    25625.74    25117.51    338.78 o 
  -9   9   8     4598.36     4553.26    141.01 o 
  -8   9   8    22606.46    22456.23    311.47 o 
  -7   9   8     6661.09     6748.18    162.14 o 
  -6   9   8    35454.45    34095.89    327.87 o 
  -5   9   8     5451.43     5442.25    115.21 o 
  -4   9   8    19392.75    18585.79    238.13 o 
  -3   9   8     6648.59     6370.30    125.66 o 
  -2   9   8    19509.29    18864.60    211.88 o 
  -1   9   8     4222.14     4369.90    104.96 o 
   0   9   8    24399.56    23498.86    274.03 o 
   1   9   8     5373.03     5718.95    144.91 o 
   2   9   8    26339.91    25606.28    328.97 o 
   3   9   8     2780.82     3055.79    115.43 o 
   4   9   8    11465.25    11452.44    207.13 o 
   5   9   8      299.59      409.85     72.97 o 
   6   9   8     7934.76     7516.52    173.99 o 
   7   9   8     1174.89     1193.91     92.74 o 
   8   9   8     4019.24     3956.00    139.42 o 
   9   9   8      695.28      656.76     86.35 o 
  10   9   8     2700.97     2673.02    128.69 o 
  11   9   8      128.89        2.44    156.78 o 
  12   9   8      749.73      839.07     97.31 o 
  13   9   8      507.91      404.88     93.64 o 
  14   9   8      273.96      162.58     85.13 o 
  15   9   8       66.31       -9.38     83.99 o 
 -18  10   8       41.65      315.25     97.41 o 
 -17  10   8       60.86       58.08     79.56 o 
 -16  10   8      121.37      450.23    100.85 o 
 -15  10   8       34.31       -4.31     74.25 o 
 -14  10   8      424.45      469.00    120.12 o 
 -13  10   8       56.85        5.18     69.95 o 
 -12  10   8      400.54      327.06     79.88 o 
 -11  10   8        2.85      -93.78     65.25 o 
 -10  10   8       43.64      -40.65     67.50 o 
  -9  10   8      206.50      161.56     72.53 o 
  -8  10   8       49.19       34.50     66.90 o 
  -7  10   8      113.47       62.88     67.17 o 
  -6  10   8      118.14       45.44     65.06 o 
  -5  10   8      144.11        6.11     61.17 o 
  -4  10   8        3.06      -74.73     52.19 o 
  -3  10   8      176.77      106.31     58.67 o 
  -2  10   8      453.70      399.01     65.54 o 
  -1  10   8      412.07      389.33     87.21 o 
   0  10   8      242.72      126.21     58.68 o 
   1  10   8      299.16      230.42     60.04 o 
   2  10   8       65.44       92.89     61.60 o 
   3  10   8      305.38      112.92     67.41 o 
   4  10   8     1854.76     2048.77    108.42 o 
   5  10   8       60.24      -95.68     63.79 o 
   6  10   8      318.75      316.09     79.09 o 
   7  10   8      118.11       78.01     71.04 o 
   8  10   8       23.68       98.48     75.66 o 
   9  10   8        3.25        5.60     72.18 o 
  10  10   8      151.45      334.92     97.41 o 
  11  10   8      159.69      176.16     94.65 o 
  12  10   8       40.67      124.74     82.31 o 
  13  10   8        0.57       12.54     83.56 o 
 -15  11   8      322.48      343.04     90.43 o 
 -14  11   8     6227.21     5859.33    224.41 o 
 -13  11   8      447.03      468.31     91.57 o 
 -12  11   8     8849.97     8520.57    204.24 o 
 -11  11   8      288.32      412.63     87.50 o 
 -10  11   8    12203.53    12000.16    236.63 o 
  -9  11   8      292.00      193.81     80.12 o 
  -8  11   8    11358.66    11532.07    229.20 o 
  -7  11   8     1197.44     1401.13    158.50 o 
  -6  11   8    17957.86    17312.11    323.41 o 
  -5  11   8      746.76      906.50    110.40 o 
  -4  11   8    15918.04    14774.78    366.63 o 
  -3  11   8      178.20       41.16     71.04 o 
  -2  11   8     6556.85     6811.23    172.52 o 
  -1  11   8      208.83      276.09     77.66 o 
   0  11   8     9274.50     9019.15    232.10 o 
   1  11   8      555.37      676.95    105.68 o 
   2  11   8    10019.29     9810.55    194.36 o 
   3  11   8      186.84      164.08     66.50 o 
   4  11   8     7170.71     7082.93    178.48 o 
   5  11   8      474.40      482.97     83.59 o 
   6  11   8     6035.92     5772.85    170.47 o 
   7  11   8       84.65       90.11     77.41 o 
   8  11   8     2837.19     3090.35    142.05 o 
   9  11   8        7.81      -45.06     76.06 o 
  10  11   8     4482.82     4614.21    169.25 o 
 -11  12   8       23.76       57.20     80.16 o 
 -10  12   8      888.79      634.36     96.46 o 
  -9  12   8      186.67       40.08     80.89 o 
  -8  12   8      137.06      108.77     80.23 o 
  -7  12   8        1.71      -86.97     82.36 o 
  -6  12   8       24.48       59.09     87.56 o 
  -5  12   8      212.15      127.69     91.41 o 
  -4  12   8      459.02      370.33    120.09 o 
  -3  12   8       63.57      156.38    116.25 o 
  -2  12   8      592.97      597.27    125.69 o 
  -1  12   8      161.42       78.01     84.00 o 
   0  12   8      332.00      210.52     81.42 o 
   1  12   8      481.52      286.59     83.90 o 
   2  12   8     2499.11     2451.76    154.08 o 
   3  12   8      724.82      866.90    118.88 o 
   4  12   8     3458.80     3397.58    176.34 o 
   5  12   8     1285.80     1495.76    118.40 o 
   6  12   8     2637.65     2798.62    154.37 o 
 -27   0   9     1062.66     1032.55    195.54 o 
 -25   0   9       39.83      -51.27    129.96 o 
 -23   0   9       74.69       85.85    125.19 o 
 -21   0   9      804.28      851.48     79.67 o 
 -19   0   9     2675.39     2452.58    103.13 o 
 -17   0   9       69.12       79.09     56.86 o 
 -15   0   9      860.26      937.16     62.07 o 
 -13   0   9        6.45        8.81     35.08 o 
 -11   0   9     1307.57     1617.12     66.34 o 
  -9   0   9      525.61      542.12     37.69 o 
  -7   0   9      838.39      913.13     64.29 o 
  -5   0   9      697.31      705.76     53.88 o 
  -3   0   9     1544.57     1575.47     86.94 o 
  -1   0   9      932.76      818.87     37.53 o 
   1   0   9     1100.08     1046.78     64.74 o 
   3   0   9        5.70      -33.25     22.17 o 
   5   0   9      591.32      783.42     63.56 o 
   7   0   9       21.88      -12.48     38.68 o 
   9   0   9       91.27      141.02     46.68 o 
  11   0   9      332.68      297.93     58.00 o 
  13   0   9      684.35      554.88     69.88 o 
  15   0   9      194.25      -83.46    129.96 o 
  17   0   9      610.60      791.70    184.81 o 
  19   0   9       23.26      -60.53     97.95 o 
  21   0   9      284.41      462.62    194.35 o 
 -27   1   9        2.32     -100.50     92.41 o 
 -26   1   9      267.02       83.41    100.75 o 
 -25   1   9       48.66       33.94     93.87 o 
 -24   1   9     1871.66     1926.42    159.18 o 
 -23   1   9     1205.11     1362.93    118.09 o 
 -22   1   9     6041.00     6237.46    146.77 o 
 -21   1   9      609.82      763.55     70.73 o 
 -20   1   9     6918.98     6610.17    142.81 o 
 -19   1   9     1953.11     2239.28     91.50 o 
 -18   1   9    14563.76    15059.83    211.91 o 
 -17   1   9      196.25      245.44     37.13 o 
 -16   1   9    17148.67    16933.34    171.07 o 
 -15   1   9     1260.57     1238.98     47.11 o 
 -14   1   9    30057.43    30967.52    258.74 o 
 -13   1   9     5855.61     6188.53    109.99 o 
 -12   1   9    22685.12    23272.97    187.27 o 
 -11   1   9     7208.15     7027.68     80.45 o 
 -10   1   9    25902.79    25096.77    192.57 o 
  -9   1   9     1570.77     1676.31     48.68 o 
  -8   1   9    28350.46    27898.86    223.19 o 
  -7   1   9     5184.49     5293.71     90.63 o 
  -6   1   9    65633.83    69254.96    606.66 o 
  -5   1   9     7147.65     7536.01    101.54 o 
  -4   1   9    50135.55    51710.84    456.55 o 
  -3   1   9     5697.61     5586.05     74.34 o 
  -2   1   9    68699.32    69283.86    501.39 o 
  -1   1   9     5630.30     5514.81     60.00 o 
   0   1   9    38792.96    38375.91    288.50 o 
   1   1   9    10754.25    11202.87    118.08 o 
   2   1   9    82853.66    86123.80    828.29 o 
   3   1   9      132.47      119.48     28.27 o 
   4   1   9    19593.77    18651.83    191.78 o 
   5   1   9     1981.30     1615.30     54.99 o 
   6   1   9    17696.98    15685.29    208.75 o 
   7   1   9     4081.97     4214.51    123.74 o 
   8   1   9    24055.09    22900.52    518.59 o 
   9   1   9      120.18      151.23     34.16 o 
  10   1   9    13666.22    14140.09    158.80 o 
  11   1   9      149.45      195.77     37.72 o 
  12   1   9    13016.76    12925.42    177.56 o 
  13   1   9     2377.48     2226.59     72.81 o 
  14   1   9     9176.28     8929.58    148.35 o 
  15   1   9     1403.68     1436.32     75.74 o 
  16   1   9     1454.81     1436.23    101.77 o 
  17   1   9      171.99      157.98     84.02 o 
  18   1   9      344.36      199.95    114.22 o 
  19   1   9       73.95       31.00    112.98 o 
  20   1   9      977.50      816.08    144.14 o 
  21   1   9       36.78       16.64    118.18 o 
  22   1   9      181.96      228.30    137.83 o 
 -27   2   9     2749.13     2946.68    394.06 o 
 -26   2   9     5673.62     5552.53    233.11 o 
 -25   2   9     3178.73     3198.31    143.14 o 
 -24   2   9     8889.31     8597.25    182.25 o 
 -23   2   9     4893.17     4749.69    165.90 o 
 -22   2   9     6206.87     5952.97    147.01 o 
 -21   2   9     4743.52     4718.67    130.82 o 
 -20   2   9    10280.62     9850.61    178.37 o 
 -19   2   9     4662.18     4795.83    125.19 o 
 -18   2   9    16620.65    16475.59    230.28 o 
 -17   2   9    13200.32    13110.22    195.75 o 
 -16   2   9     3050.15     2971.28     80.72 o 
 -15   2   9     4333.10     4337.81    106.12 o 
 -14   2   9    11957.55    12243.66    159.15 o 
 -13   2   9     2988.79     2978.44     73.76 o 
 -12   2   9    18944.13    19926.22    210.62 o 
 -11   2   9    11634.40    11964.60    334.32 o 
 -10   2   9     3379.10     3371.40     71.99 o 
  -9   2   9      958.36     1077.45     45.74 o 
  -8   2   9      820.50      983.04     41.95 o 
  -7   2   9      138.18      169.97     28.37 o 
  -6   2   9       87.08       70.43     25.52 o 
  -5   2   9       16.15       16.77     19.09 o 
  -4   2   9     2883.88     3391.91     53.97 o 
  -3   2   9      454.51      549.40     32.74 o 
  -2   2   9       71.36      157.48     20.91 o 
  -1   2   9      387.69      543.35     33.90 o 
   0   2   9     7859.86     7542.65    112.67 o 
   1   2   9     9148.70     9201.00    112.55 o 
   2   2   9    23562.27    23502.72    250.95 o 
   3   2   9     4215.25     4122.44     95.68 o 
   4   2   9     1004.51      981.92     46.44 o 
   5   2   9       81.77      114.97     30.23 o 
   6   2   9    27607.92    27413.01    256.16 o 
   7   2   9     9299.69     8385.96    104.11 o 
   8   2   9    12904.52    11409.06    128.78 o 
   9   2   9     7392.91     6449.28    138.19 o 
  10   2   9     4119.80     4002.68    105.16 o 
  11   2   9     3695.71     3833.82     88.00 o 
  12   2   9     4196.10     4436.57    162.88 o 
  13   2   9     2502.43     2480.68     88.43 o 
  14   2   9     5328.12     4988.10    116.34 o 
  15   2   9     2549.85     2595.35     96.23 o 
  16   2   9     5973.49     6075.08    154.24 o 
  17   2   9     2993.33     3200.57    126.33 o 
  18   2   9     4389.15     4535.87    176.13 o 
  19   2   9     1871.59     1983.08    171.84 o 
  20   2   9     3422.64     3376.53    248.00 o 
  21   2   9     1465.93     1640.47    170.53 o 
 -27   3   9      130.41      123.88    107.43 o 
 -26   3   9       89.14      -31.15     69.15 o 
 -25   3   9        0.49      -46.25     66.69 o 
 -24   3   9       84.37        1.23     64.92 o 
 -23   3   9       64.87      -26.00     73.04 o 
 -22   3   9      431.48      339.48    119.95 o 
 -21   3   9      531.19      371.99     69.70 o 
 -20   3   9       16.30        2.05     44.06 o 
 -19   3   9       37.44      -13.77     32.05 o 
 -18   3   9      110.88      161.29     75.24 o 
 -17   3   9      175.96      101.31     49.91 o 
 -16   3   9       50.11       84.20     41.21 o 
 -15   3   9     1523.35     2065.54     69.78 o 
 -14   3   9     3930.68     4137.74     89.26 o 
 -13   3   9     4105.66     4140.48     88.25 o 
 -12   3   9      670.94      802.20     46.96 o 
 -11   3   9       76.36      110.70     39.09 o 
 -10   3   9      347.73      215.92     35.26 o 
  -9   3   9     1367.03     1458.89     53.60 o 
  -8   3   9     3481.02     3598.37     74.67 o 
  -7   3   9     6500.03     6812.30    139.23 o 
  -6   3   9     3714.84     4037.89    107.36 o 
  -5   3   9    10005.45    10757.80    121.52 o 
  -4   3   9      610.11     1000.04     58.51 o 
  -3   3   9      290.40      381.10     32.04 o 
  -2   3   9      207.77      366.29     37.82 o 
  -1   3   9      344.09      277.52     36.99 o 
   0   3   9       96.89       66.69     34.27 o 
   1   3   9      143.92      286.61     34.52 o 
   2   3   9    11250.19    11802.01    140.73 o 
   3   3   9     1592.69     1801.34     60.31 o 
   4   3   9       13.97        2.45     28.51 o 
   5   3   9       99.85      155.47     26.64 o 
   6   3   9      119.12      192.37     30.74 o 
   7   3   9      141.69      202.74     49.96 o 
   8   3   9      316.79      362.83     36.78 o 
   9   3   9       11.59       34.85     31.74 o 
  10   3   9      434.60      427.41     54.89 o 
  11   3   9       94.82        5.85     48.20 o 
  12   3   9      228.99      135.41     53.26 o 
  13   3   9       13.93      -46.54     54.91 o 
  14   3   9     1744.28     1692.31    169.65 o 
  15   3   9       67.98       18.87     48.01 o 
  16   3   9      548.42      470.45     77.14 o 
  17   3   9       26.86       78.37     69.68 o 
  18   3   9      196.96      240.16     76.30 o 
  19   3   9       20.91      -48.00     68.57 o 
  20   3   9       86.30      -36.04    114.97 o 
  21   3   9        0.83       75.97    126.63 o 
 -26   4   9     1450.71     1543.29    142.44 o 
 -25   4   9     6314.22     6061.11    226.65 o 
 -24   4   9     2472.35     2669.27    121.96 o 
 -23   4   9     6374.44     6110.53    207.89 o 
 -22   4   9      501.83      522.71     76.12 o 
 -21   4   9     5059.24     5057.52    162.56 o 
 -20   4   9      579.99      642.06     85.03 o 
 -19   4   9    15724.19    15939.22    374.57 o 
 -18   4   9     3318.43     3580.16    134.89 o 
 -17   4   9    15969.09    16661.86    243.29 o 
 -16   4   9     1936.91     1936.35     92.84 o 
 -15   4   9     7544.67     7050.79    175.37 o 
 -14   4   9     1076.16     1204.44     57.40 o 
 -13   4   9    17351.28    16837.89    193.51 o 
 -12   4   9     1548.16     1565.94     60.97 o 
 -11   4   9     9638.25     9972.43    135.59 o 
 -10   4   9     1356.41     1320.10     56.17 o 
  -9   4   9    15347.46    15715.24    176.92 o 
  -8   4   9      732.19      728.67     40.66 o 
  -7   4   9     2378.04     2046.87     63.20 o 
  -6   4   9      226.93      229.79     35.03 o 
  -5   4   9      968.85     1294.40     36.61 o 
  -4   4   9     1521.64     1849.52     46.98 o 
  -3   4   9      237.82      276.85     27.72 o 
  -2   4   9     3862.46     4136.38     68.98 o 
  -1   4   9      203.22      386.87     31.68 o 
   0   4   9     1466.51     1750.14     57.98 o 
   1   4   9      162.30       93.15     32.54 o 
   2   4   9     4279.90     4205.69     95.25 o 
   3   4   9    17268.09    17617.10    188.09 o 
   4   4   9     3132.70     3660.46    106.36 o 
   5   4   9    14690.79    14407.66    142.94 o 
   6   4   9     1463.20     1351.14     50.36 o 
   7   4   9    18189.52    16292.65    162.02 o 
   8   4   9     5599.67     5492.69    117.05 o 
   9   4   9    22443.58    21834.19    285.23 o 
  10   4   9     1362.55     1517.55     85.33 o 
  11   4   9    10454.58    10978.36    230.21 o 
  12   4   9     2170.15     2156.23    183.96 o 
  13   4   9    12223.81    12379.38    255.07 o 
  14   4   9     1564.17     1676.72    101.15 o 
  15   4   9    18851.69    18224.28    281.98 o 
  16   4   9     2811.99     2841.51    127.05 o 
  17   4   9    10851.93    10740.64    217.65 o 
  18   4   9     1826.95     1741.55    214.21 o 
  19   4   9     5129.13     5246.72    188.16 o 
  20   4   9      605.71      600.13     94.45 o 
 -25   5   9     1667.00     1800.32    113.56 o 
 -24   5   9       11.87       26.31    107.62 o 
 -23   5   9      246.81      221.50    114.16 o 
 -22   5   9       31.53      -20.11     70.82 o 
 -21   5   9      603.52      505.50     88.80 o 
 -20   5   9       31.71       -2.15     67.97 o 
 -19   5   9     7554.04     6701.23    159.91 o 
 -18   5   9       99.05      107.31     61.57 o 
 -17   5   9     6326.65     6097.18    164.53 o 
 -16   5   9     1246.90     1350.92     89.49 o 
 -15   5   9    13957.08    14032.36    219.72 o 
 -14   5   9      121.14       89.58     57.68 o 
 -13   5   9    33260.25    31872.97    313.27 o 
 -12   5   9     2124.90     1897.12     74.63 o 
 -11   5   9    24057.31    24313.67    252.96 o 
 -10   5   9       77.79      150.20     51.62 o 
  -9   5   9    26019.70    25551.72    237.35 o 
  -8   5   9      373.17      363.67     38.60 o 
  -7   5   9    15909.19    15548.95    181.11 o 
  -6   5   9     1706.84     1733.54     43.61 o 
  -5   5   9    35436.02    33713.71    259.34 o 
  -4   5   9        4.09       11.65     25.00 o 
  -3   5   9    19507.07    19033.84    179.80 o 
  -2   5   9       13.28       25.52     27.50 o 
  -1   5   9    25310.89    24158.50    221.55 o 
   0   5   9      391.84      400.97     33.88 o 
   1   5   9    25253.52    24647.14    221.04 o 
   2   5   9        0.12       52.33     38.66 o 
   3   5   9    18591.94    17378.57    189.09 o 
   4   5   9       13.30       53.99     41.46 o 
   5   5   9    17264.98    16513.90    162.40 o 
   6   5   9      209.04      205.02     50.20 o 
   7   5   9     4085.44     3954.17    114.00 o 
   8   5   9      577.75      754.01     69.04 o 
   9   5   9     4322.75     4286.04    125.37 o 
  10   5   9      261.29      252.60     62.41 o 
  11   5   9     3700.16     3371.96    120.70 o 
  12   5   9       81.26      -55.86     55.23 o 
  13   5   9     1159.49      930.39     86.15 o 
  14   5   9      250.20      204.08     83.47 o 
  15   5   9     1566.44     1491.06    120.24 o 
  16   5   9       65.92       29.31     73.50 o 
  17   5   9     1634.55     1488.89    110.69 o 
  18   5   9      152.44       31.93     76.49 o 
  19   5   9      313.34      279.33     87.31 o 
  20   5   9      121.12       15.16     84.36 o 
 -24   6   9       55.90      162.47     90.27 o 
 -23   6   9     1292.15     1227.49    117.78 o 
 -22   6   9       56.44       73.55     79.29 o 
 -21   6   9     1816.43     1971.64    126.25 o 
 -20   6   9      315.33      413.74     79.62 o 
 -19   6   9     3620.14     3764.23    133.60 o 
 -18   6   9       77.65       91.69     67.11 o 
 -17   6   9     1696.65     1814.71    100.79 o 
 -16   6   9      120.58       96.99     63.35 o 
 -15   6   9      474.10      594.80     72.79 o 
 -14   6   9       51.49      -73.52     55.07 o 
 -13   6   9       10.34       -9.86     55.02 o 
 -12   6   9     1327.10     1331.21     82.47 o 
 -11   6   9        1.32      -18.70     38.13 o 
 -10   6   9      103.47       15.60     43.41 o 
  -9   6   9     2026.51     2179.05     67.68 o 
  -8   6   9       19.76        5.52     34.21 o 
  -7   6   9     2064.77     1823.00     58.42 o 
  -6   6   9       11.55       10.94     24.44 o 
  -5   6   9      131.12      160.74     29.19 o 
  -4   6   9     1416.46     1593.31     53.82 o 
  -3   6   9     4510.78     4605.62     81.93 o 
  -2   6   9      947.77      902.64     50.29 o 
  -1   6   9      428.55      599.18     42.41 o 
   0   6   9      515.49      544.32     40.41 o 
   1   6   9      606.61      688.20     47.99 o 
   2   6   9      173.40      167.99     38.03 o 
   3   6   9      284.88      406.70     54.55 o 
   4   6   9      309.98      310.54     54.26 o 
   5   6   9     1501.77     1725.87     99.64 o 
   6   6   9       79.82       84.72     72.80 o 
   7   6   9      524.71      451.62     67.56 o 
   8   6   9      634.36      698.99     73.00 o 
   9   6   9       80.88       15.05     58.66 o 
  10   6   9      330.06      333.45     88.29 o 
  11   6   9      310.48      394.75     77.07 o 
  12   6   9      262.36      334.21     73.60 o 
  13   6   9      670.34      772.83     85.32 o 
  14   6   9      115.37       72.76     71.22 o 
  15   6   9      318.94      499.99     84.74 o 
  16   6   9      374.14      335.62    100.81 o 
  17   6   9     1301.08     1403.57    113.20 o 
  18   6   9        1.51       50.29     80.11 o 
  19   6   9      405.20      533.15    116.71 o 
 -23   7   9     2611.25     2847.81    156.86 o 
 -22   7   9     2348.19     2618.60    147.22 o 
 -21   7   9     3555.08     3499.93    160.15 o 
 -20   7   9     1265.77     1373.30    103.29 o 
 -19   7   9     5074.13     5128.36    178.17 o 
 -18   7   9     1855.36     1883.86    109.18 o 
 -17   7   9     7058.17     6754.32    168.31 o 
 -16   7   9     3139.23     3253.20    125.56 o 
 -15   7   9     5556.90     5277.09    147.20 o 
 -14   7   9     6764.38     6678.65    157.50 o 
 -13   7   9    16139.98    16794.54    270.54 o 
 -12   7   9     8054.95     7924.99    167.75 o 
 -11   7   9    31031.26    31378.27    375.71 o 
 -10   7   9     7392.27     7766.46    134.11 o 
  -9   7   9    16764.41    16772.14    213.29 o 
  -8   7   9    12990.70    12766.38    159.43 o 
  -7   7   9    22259.37    22730.19    262.88 o 
  -6   7   9    13287.75    13237.78    138.33 o 
  -5   7   9    20631.00    20709.63    190.26 o 
  -4   7   9      650.48      903.41     48.53 o 
  -3   7   9    13278.23    13429.27    154.99 o 
  -2   7   9    12398.94    12496.08    151.04 o 
  -1   7   9    12434.93    12505.62    138.35 o 
   0   7   9     6608.71     6014.61    100.10 o 
   1   7   9    26383.38    26002.63    310.09 o 
   2   7   9     8039.23     8115.60    154.29 o 
   3   7   9    36106.29    36007.53    406.32 o 
   4   7   9     5023.01     5188.76    130.60 o 
   5   7   9    15178.36    15525.35    286.57 o 
   6   7   9     9910.07     9846.98    184.05 o 
   7   7   9    10164.65    10154.17    191.63 o 
   8   7   9     9430.50     9719.64    191.07 o 
   9   7   9    20173.53    20618.98    299.58 o 
  10   7   9     3346.04     3224.79    125.97 o 
  11   7   9     6037.28     6688.06    169.90 o 
  12   7   9     2057.12     2072.45    114.97 o 
  13   7   9     3554.04     3271.95    134.65 o 
  14   7   9     1213.10     1301.08    114.52 o 
  15   7   9     1717.94     1791.64    118.09 o 
  16   7   9      423.73      402.06     89.63 o 
  17   7   9     2064.97     2077.84    114.74 o 
  18   7   9      168.59      -21.53     99.36 o 
 -22   8   9     3285.53     3248.69    167.88 o 
 -21   8   9     1756.06     1814.21    119.11 o 
 -20   8   9     3119.59     3080.17    138.32 o 
 -19   8   9     3456.86     3545.23    141.53 o 
 -18   8   9     2479.09     2630.78    125.52 o 
 -17   8   9     3321.98     3283.20    133.72 o 
 -16   8   9     2028.23     2186.72    113.99 o 
 -15   8   9     2338.56     2108.43    111.70 o 
 -14   8   9     2415.88     2397.75    117.02 o 
 -13   8   9      128.91       65.23     80.71 o 
 -12   8   9     2187.17     2077.76    104.19 o 
 -11   8   9      231.07      154.72     75.89 o 
 -10   8   9      436.38      502.41     71.62 o 
  -9   8   9      722.23      686.53     76.03 o 
  -8   8   9      609.87      714.67     55.37 o 
  -7   8   9      798.38      794.90     61.32 o 
  -6   8   9      112.17       37.87     43.56 o 
  -5   8   9      624.04      610.95     66.30 o 
  -4   8   9      382.27      407.87     44.82 o 
  -3   8   9      822.56      739.62     52.10 o 
  -2   8   9      660.57      657.82     52.09 o 
  -1   8   9     1979.23     1819.78     70.10 o 
   0   8   9     4292.49     4334.22     98.77 o 
   1   8   9     2782.02     2857.42    103.88 o 
   2   8   9     8504.18     7861.09    158.58 o 
   3   8   9     1395.78     1313.12     82.95 o 
   4   8   9      785.49      828.61     75.69 o 
   5   8   9     1381.63     1326.93     86.95 o 
   6   8   9      956.90      809.97     79.60 o 
   7   8   9     1199.96     1284.71     91.36 o 
   8   8   9     1930.60     1897.36    105.07 o 
   9   8   9     2291.55     2147.08    181.13 o 
  10   8   9     2395.14     2469.36    120.87 o 
  11   8   9     1932.66     2032.74    115.99 o 
  12   8   9     3675.95     3785.90    146.34 o 
  13   8   9     1609.13     1759.35    117.10 o 
  14   8   9     1256.34     1391.49    113.74 o 
  15   8   9     1114.85     1255.50    114.14 o 
  16   8   9     1414.56     1612.61    123.58 o 
 -20   9   9      449.74      644.64     97.86 o 
 -19   9   9      107.29      229.78     82.19 o 
 -18   9   9      189.63      248.27     84.72 o 
 -17   9   9      168.98      139.18     76.21 o 
 -16   9   9      211.16      471.54     85.52 o 
 -15   9   9      210.78      201.64     99.47 o 
 -14   9   9     2113.79     2143.46    113.71 o 
 -13   9   9        4.18       48.43     66.94 o 
 -12   9   9     1945.59     2136.94    110.93 o 
 -11   9   9      219.00      285.67     72.38 o 
 -10   9   9     1041.85     1251.22     94.08 o 
  -9   9   9      470.68      540.38     77.57 o 
  -8   9   9     2773.98     3092.26    166.25 o 
  -7   9   9        2.51      164.58     57.19 o 
  -6   9   9     9971.19    10189.91    155.43 o 
  -5   9   9     1974.48     2222.34     91.77 o 
  -4   9   9     2580.56     2587.90    110.38 o 
  -3   9   9     2122.94     2013.63    101.72 o 
  -2   9   9      921.13      923.30     61.82 o 
  -1   9   9        3.93       38.59     57.41 o 
   0   9   9    10454.21     9954.98    165.40 o 
   1   9   9     1448.98     1588.06     90.01 o 
   2   9   9     4616.64     4505.10    133.33 o 
   3   9   9      531.31      677.28     75.61 o 
   4   9   9     1178.02     1109.79     87.14 o 
   5   9   9        6.74       -4.85     61.56 o 
   6   9   9      826.64      822.78     85.58 o 
   7   9   9      174.49      106.62     69.69 o 
   8   9   9      422.17      421.96     79.37 o 
   9   9   9     1049.83     1186.49    128.21 o 
  10   9   9      693.41      707.41     91.21 o 
  11   9   9      676.40      548.71     92.66 o 
  12   9   9       85.50       59.98     77.51 o 
  13   9   9       57.16       55.51     94.48 o 
  14   9   9        1.39      -12.61     79.11 o 
 -18  10   9     8366.75     8577.80    213.06 o 
 -17  10   9      297.63      321.19     92.07 o 
 -16  10   9    11475.63    11134.28    234.68 o 
 -15  10   9        6.97      -49.90     72.85 o 
 -14  10   9     9012.04     8968.07    204.06 o 
 -13  10   9      180.97      174.68     89.49 o 
 -12  10   9     4042.71     4009.25    143.42 o 
 -11  10   9      256.55      259.62     77.34 o 
 -10  10   9     3897.44     3708.84    137.39 o 
  -9  10   9       71.05       26.26     68.20 o 
  -8  10   9     3844.54     3541.92    132.86 o 
  -7  10   9      505.53      422.40     77.46 o 
  -6  10   9      998.06      974.55    102.83 o 
  -5  10   9        7.22      -78.81     52.54 o 
  -4  10   9        1.03      -79.57     53.04 o 
  -3  10   9        1.55      -76.63     54.23 o 
  -2  10   9      396.43      296.41     72.31 o 
  -1  10   9       15.39      -93.47     73.27 o 
   0  10   9     2556.55     2660.52    100.05 o 
   1  10   9       46.05      102.39     56.82 o 
   2  10   9     8145.98     7696.16    156.43 o 
   3  10   9       10.42      -24.47     61.34 o 
   4  10   9     4929.94     4866.43    147.32 o 
   5  10   9        7.11      -92.59     61.73 o 
   6  10   9     2310.17     2453.96    121.83 o 
   7  10   9       70.56       30.50     71.90 o 
   8  10   9     4499.10     4066.20    150.37 o 
   9  10   9       96.71       72.73     76.51 o 
  10  10   9     8185.06     8718.51    213.68 o 
  11  10   9        0.33       40.66     78.02 o 
  12  10   9    10971.46    11433.65    249.57 o 
 -15  11   9       37.47       83.19     83.12 o 
 -14  11   9     1016.83      988.30    105.50 o 
 -13  11   9       25.26       51.05     76.99 o 
 -12  11   9      381.24      369.21     86.24 o 
 -11  11   9      781.54      561.17     91.13 o 
 -10  11   9     1668.86     1887.16    168.48 o 
  -9  11   9      467.30      386.66     83.19 o 
  -8  11   9     2383.18     2427.14    125.15 o 
  -7  11   9       12.21       18.78     84.72 o 
  -6  11   9     4538.18     4887.34    179.44 o 
  -5  11   9      137.68      146.04     89.66 o 
  -4  11   9     2836.86     3155.28    203.94 o 
  -3  11   9       25.42       47.29     64.51 o 
  -2  11   9     1810.87     1851.53    122.83 o 
  -1  11   9        0.96       -9.19     83.41 o 
   0  11   9     5977.61     5570.74    191.51 o 
   1  11   9      252.38      440.59    101.90 o 
   2  11   9     6254.33     5767.53    203.25 o 
   3  11   9      595.76      705.86     78.01 o 
   4  11   9     2542.95     2777.67    142.50 o 
   5  11   9      166.32      197.97     81.40 o 
   6  11   9      637.91      580.58     88.35 o 
   7  11   9        0.31       34.61     75.76 o 
   8  11   9      402.02      470.33     90.88 o 
   9  11   9      221.58      208.53     85.55 o 
 -11  12   9      124.87      141.32     83.15 o 
 -10  12   9      113.77      197.70     84.29 o 
  -9  12   9       33.26        6.16     78.30 o 
  -8  12   9        0.95       86.73     91.18 o 
  -7  12   9      372.19      380.52     99.51 o 
  -6  12   9     1110.27     1022.56    117.11 o 
  -5  12   9       46.26       94.61     89.42 o 
  -4  12   9      226.88       60.52    109.97 o 
  -3  12   9      134.97       16.84    106.19 o 
  -2  12   9      218.61      247.93    118.32 o 
  -1  12   9      257.55      369.49     84.28 o 
   0  12   9       41.90       65.64     75.42 o 
   1  12   9      520.09      486.48     91.71 o 
   2  12   9      206.94      166.42    133.89 o 
   3  12   9      361.06      564.13    111.33 o 
   4  12   9      311.00      340.44    106.79 o 
   5  12   9       66.98      -26.30    118.22 o 
 -26   0  10    11359.21    11185.20    450.70 o 
 -24   0  10    12552.35    12117.60    449.51 o 
 -22   0  10    20068.63    20267.14    578.28 o 
 -20   0  10    32802.81    32891.63    419.00 o 
 -18   0  10    23861.93    24434.90    543.66 o 
 -16   0  10     7048.28     6837.51    139.42 o 
 -14   0  10    27551.14    27854.34    334.79 o 
 -12   0  10     8914.49     9865.38    153.31 o 
 -10   0  10     1909.13     1862.21     73.58 o 
  -8   0  10     6292.27     6625.34    156.79 o 
  -6   0  10      549.12      187.28     37.20 o 
  -4   0  10      363.63      473.77     39.79 o 
  -2   0  10     2950.65     3123.47     88.91 o 
   0   0  10      136.91      110.77     27.96 o 
   2   0  10     1620.90     1567.23     81.89 o 
   4   0  10     5913.34     5700.51    189.58 o 
   6   0  10    22694.91    21580.04    288.85 o 
   8   0  10     2363.97     1982.17     90.65 o 
  10   0  10     4361.00     4502.27    124.94 o 
  12   0  10     8828.71     9000.93    227.06 o 
  14   0  10     5552.43     5442.57    213.77 o 
  16   0  10     9976.34     9114.13    383.93 o 
  18   0  10     6363.20     6440.94    349.35 o 
  20   0  10     4678.47     4721.61    327.89 o 
 -27   1  10       12.40     -135.25     90.16 o 
 -26   1  10        8.15      -71.66     93.87 o 
 -25   1  10        8.55      -11.53     88.94 o 
 -24   1  10       19.80        3.96     91.04 o 
 -23   1  10       24.78       79.24     86.73 o 
 -22   1  10        9.48       62.52     56.08 o 
 -21   1  10      129.34      159.64     57.10 o 
 -20   1  10      465.72      419.10     61.62 o 
 -19   1  10      226.75      194.58     61.50 o 
 -18   1  10     1367.34     1356.95     56.37 o 
 -17   1  10     1193.43     1288.79     51.99 o 
 -16   1  10     1401.80     1421.10     52.61 o 
 -15   1  10        8.26       -2.63     27.64 o 
 -14   1  10     1556.44     1573.08     50.64 o 
 -13   1  10      340.63      408.26     31.12 o 
 -12   1  10    11053.00    10767.35    107.82 o 
 -11   1  10     1580.87     1756.30     44.36 o 
 -10   1  10     4818.37     4359.48     61.05 o 
  -9   1  10        5.53      -22.97     21.76 o 
  -8   1  10      980.75     1539.60     63.50 o 
  -7   1  10      541.66      563.19     38.51 o 
  -6   1  10    13893.49    13885.22    158.46 o 
  -5   1  10     1453.20     1218.08     69.42 o 
  -4   1  10    43868.39    44327.65    398.73 o 
  -3   1  10     2299.68     2508.87     48.20 o 
  -2   1  10    10039.45     9808.79     90.37 o 
  -1   1  10     1407.58     1588.31     36.05 o 
   0   1  10    10583.95    10491.65    100.65 o 
   1   1  10     1007.44     1072.92     38.90 o 
   2   1  10     3961.15     3473.07     70.42 o 
   3   1  10     3309.67     3521.17     72.88 o 
   4   1  10     8486.94     7887.57    110.29 o 
   5   1  10     1620.20     1649.50     57.23 o 
   6   1  10     2397.00     2110.26     70.76 o 
   7   1  10      530.06      546.41     46.11 o 
   8   1  10     4673.15     4404.89    160.56 o 
   9   1  10        9.51      -45.52     31.25 o 
  10   1  10     1995.03     2027.78     92.66 o 
  11   1  10      300.38      324.01     49.15 o 
  12   1  10     3673.21     3618.35    114.91 o 
  13   1  10      463.76      520.01     66.70 o 
  14   1  10      329.10      244.66     70.73 o 
  15   1  10      138.33      158.16     53.57 o 
  16   1  10      389.71      352.88     71.76 o 
  17   1  10       58.11     -214.11    188.98 o 
  18   1  10       85.25      -34.22    106.07 o 
  19   1  10       33.01     -125.60    111.20 o 
  20   1  10       70.03     -103.52    112.12 o 
  21   1  10       85.78      236.97    246.81 o 
 -27   2  10     2209.10     2477.24    179.16 o 
 -26   2  10     3876.37     3779.57    202.34 o 
 -25   2  10      622.56     1097.70    133.18 o 
 -24   2  10     3036.52     3202.07    122.09 o 
 -23   2  10      937.04     1019.61     84.78 o 
 -22   2  10     2111.06     2276.41    103.93 o 
 -21   2  10     3676.06     3536.61    116.89 o 
 -20   2  10     7038.12     7084.46    151.18 o 
 -19   2  10     1870.22     1933.17     89.13 o 
 -18   2  10     4525.92     4548.63    120.67 o 
 -17   2  10      938.95      807.57     70.22 o 
 -16   2  10     3013.08     2625.80    152.13 o 
 -15   2  10     1151.42     1171.89     54.16 o 
 -14   2  10     9153.11     9314.29    118.06 o 
 -13   2  10     2324.70     2105.93     59.17 o 
 -12   2  10     3771.92     3730.30     68.42 o 
 -11   2  10     6825.23     7382.99    120.85 o 
 -10   2  10    20291.45    20840.75    348.45 o 
  -9   2  10    16239.82    17019.21    177.15 o 
  -8   2  10     9154.59    10209.20    125.26 o 
  -7   2  10       37.39       69.34     27.09 o 
  -6   2  10     3450.10     4584.60     83.70 o 
  -5   2  10      388.03      557.39     34.46 o 
  -4   2  10     4677.96     5633.58     82.03 o 
  -3   2  10      426.55      407.21     34.49 o 
  -2   2  10     1724.59     1725.39     57.23 o 
  -1   2  10       55.72       -1.31     24.19 o 
   0   2  10     5236.12     6076.84     88.90 o 
   1   2  10     2348.60     2695.44     63.45 o 
   2   2  10      790.36      932.24     48.31 o 
   3   2  10     5681.26     6002.13    106.11 o 
   4   2  10     5487.78     5521.29     81.81 o 
   5   2  10     2372.72     2311.79     58.34 o 
   6   2  10       62.28       21.32     28.39 o 
   7   2  10      189.60      148.32     30.35 o 
   8   2  10     3245.18     3117.39     69.18 o 
   9   2  10      673.51      747.53     43.64 o 
  10   2  10     5195.93     4966.99     92.90 o 
  11   2  10     1578.55     1531.36     77.76 o 
  12   2  10     1935.98     1725.97     74.50 o 
  13   2  10     2541.83     2589.39     91.25 o 
  14   2  10     3657.94     3554.44    159.22 o 
  15   2  10     2731.34     2828.87    115.70 o 
  16   2  10     4450.12     4477.76    155.58 o 
  17   2  10     2179.69     2110.68    111.28 o 
  18   2  10     1943.88     2140.99    173.98 o 
  19   2  10      830.04      596.54    178.25 o 
  20   2  10     1926.38     1972.93    179.09 o 
  21   2  10      511.92      582.66    184.81 o 
 -27   3  10        0.18       17.62    101.17 o 
 -26   3  10      266.79      229.21     87.31 o 
 -25   3  10       95.30       46.64     85.88 o 
 -24   3  10       74.62       19.78     65.08 o 
 -23   3  10        3.73       18.79     61.34 o 
 -22   3  10      925.83     1004.36     82.34 o 
 -21   3  10     1220.69     1382.78     87.79 o 
 -20   3  10      307.27      498.83     66.40 o 
 -19   3  10     6051.72     5934.93    166.93 o 
 -18   3  10      822.39      692.60    132.17 o 
 -17   3  10     2714.70     2620.96     89.66 o 
 -16   3  10     7630.26     7967.48    143.94 o 
 -15   3  10    16364.36    16135.55    214.04 o 
 -14   3  10    16870.90    17867.55    225.46 o 
 -13   3  10    26816.37    27501.58    273.70 o 
 -12   3  10    18262.88    19070.95    205.49 o 
 -11   3  10    27669.72    28380.56    272.79 o 
 -10   3  10    34052.70    36137.59    327.83 o 
  -9   3  10    37254.64    36879.26    331.15 o 
  -8   3  10     8840.67     8522.48    130.04 o 
  -7   3  10    32369.39    32325.12    329.91 o 
  -6   3  10    36411.11    38394.74    345.24 o 
  -5   3  10    58878.40    60799.04    506.26 o 
  -4   3  10    52133.64    55049.74    650.40 o 
  -3   3  10    70720.53    73081.87    539.46 o 
  -2   3  10    47145.43    47872.85    368.17 o 
  -1   3  10   106849.84   108634.11    872.30 o 
   0   3  10    45850.63    45805.49    491.34 o 
   1   3  10   102248.41   105453.53    954.20 o 
   2   3  10    66864.30    70767.78    658.32 o 
   3   3  10    39618.72    39719.91    400.18 o 
   4   3  10    11956.56    11843.91    163.00 o 
   5   3  10    43139.57    41080.18    359.06 o 
   6   3  10    15990.84    14914.45    162.70 o 
   7   3  10    21670.53    21106.93    214.66 o 
   8   3  10    15776.14    15487.69    174.70 o 
   9   3  10    16721.79    16668.86    187.06 o 
  10   3  10    14772.93    14114.74    280.69 o 
  11   3  10     7610.28     7335.61    182.79 o 
  12   3  10     4755.45     4598.78    151.47 o 
  13   3  10     4877.42     4498.24    132.02 o 
  14   3  10     2123.97     2248.54    190.87 o 
  15   3  10     2997.19     2909.31    136.14 o 
  16   3  10      868.01      828.96     98.18 o 
  17   3  10     4025.46     3855.30    139.85 o 
  18   3  10      747.07      778.78     92.49 o 
  19   3  10      898.30      703.16    145.35 o 
  20   3  10      354.38      238.01    131.00 o 
 -26   4  10        0.67       23.93     50.94 o 
 -25   4  10     1519.35     1357.82    122.50 o 
 -24   4  10        1.75      -84.52     56.35 o 
 -23   4  10     2738.45     2719.84    118.13 o 
 -22   4  10      188.50      132.64     64.78 o 
 -21   4  10      344.58      334.74     68.80 o 
 -20   4  10      433.15      423.93     77.57 o 
 -19   4  10      388.65      407.08     76.42 o 
 -18   4  10      995.42     1166.30     83.28 o 
 -17   4  10     6022.77     5594.68    139.14 o 
 -16   4  10      241.59      230.27     60.49 o 
 -15   4  10     1356.39     1514.12     65.81 o 
 -14   4  10       49.48       44.05     43.63 o 
 -13   4  10     1428.18     1606.06     64.45 o 
 -12   4  10      585.84      536.81     46.18 o 
 -11   4  10     2514.94     2130.05     69.57 o 
 -10   4  10       63.87       47.85     36.50 o 
  -9   4  10      562.21      353.55     44.53 o 
  -8   4  10      148.71      142.35     34.63 o 
  -7   4  10     1180.83     1355.41     54.79 o 
  -6   4  10      404.01      537.65     41.64 o 
  -5   4  10     3663.27     3817.66     74.18 o 
  -4   4  10       10.90      -14.12     26.31 o 
  -3   4  10      502.53      564.21     33.09 o 
  -2   4  10       66.02       14.41     25.36 o 
  -1   4  10      799.35      853.02     39.88 o 
   0   4  10     1833.51     2230.16     64.87 o 
   1   4  10      791.70      842.69     47.33 o 
   2   4  10     1905.67     1680.36     68.47 o 
   3   4  10      255.54      226.40     43.53 o 
   4   4  10       93.89      173.55     35.94 o 
   5   4  10     1375.80     1366.37     71.90 o 
   6   4  10     1060.09     1358.06     78.34 o 
   7   4  10     1162.40     1231.65    105.52 o 
   8   4  10       33.65       -8.10     49.18 o 
   9   4  10     2435.49     2641.11    124.37 o 
  10   4  10       34.97      -92.03     61.36 o 
  11   4  10      467.24      521.97     83.33 o 
  12   4  10      751.18      803.60    140.79 o 
  13   4  10     1175.66     1269.94    108.09 o 
  14   4  10     1089.16     1063.92     90.78 o 
  15   4  10      788.26      831.70     90.35 o 
  16   4  10       66.87      -21.10     82.26 o 
  17   4  10       77.78       69.53     73.78 o 
  18   4  10        0.90      111.27     69.63 o 
  19   4  10      502.06      522.24    111.35 o 
  20   4  10      165.47      187.28     84.74 o 
 -25   5  10       35.32      -38.57     68.99 o 
 -24   5  10       62.98      -55.87     66.62 o 
 -23   5  10      641.68      744.09     98.62 o 
 -22   5  10        9.54      -96.79     68.35 o 
 -21   5  10     1309.43     1227.95    169.99 o 
 -20   5  10      122.01      153.60     73.66 o 
 -19   5  10      378.57      419.31     72.08 o 
 -18   5  10       12.62       -8.36     58.87 o 
 -17   5  10     3005.80     2976.96    115.29 o 
 -16   5  10       24.22      -75.60     54.08 o 
 -15   5  10     1972.60     1954.97     95.28 o 
 -14   5  10        0.11       17.28     54.06 o 
 -13   5  10    15751.57    15526.90    191.13 o 
 -12   5  10      444.74      451.79     47.00 o 
 -11   5  10    11296.28    11280.25    164.34 o 
 -10   5  10      917.52      840.47     53.26 o 
  -9   5  10    12130.12    12209.98    144.72 o 
  -8   5  10      489.33      407.57     40.17 o 
  -7   5  10    32871.39    32058.12    349.95 o 
  -6   5  10       47.07       37.10     27.32 o 
  -5   5  10    27659.83    27008.21    270.70 o 
  -4   5  10      423.91      471.97     33.50 o 
  -3   5  10    22816.84    23373.76    212.81 o 
  -2   5  10     1498.46     1413.98     51.88 o 
  -1   5  10    17742.80    17471.98    176.64 o 
   0   5  10      812.94      961.44     40.37 o 
   1   5  10    12992.78    12211.54    160.39 o 
   2   5  10      447.27      726.06     59.72 o 
   3   5  10    21832.93    21669.32    266.73 o 
   4   5  10      153.12      199.42     38.04 o 
   5   5  10     7582.54     7370.78    117.85 o 
   6   5  10     1350.35     1370.61     77.40 o 
   7   5  10    10184.42    10130.56    180.27 o 
   8   5  10       83.55      142.56     57.17 o 
   9   5  10    16124.66    15791.68    241.78 o 
  10   5  10      336.78      344.89     69.14 o 
  11   5  10     5157.04     5027.98    141.10 o 
  12   5  10      126.43       19.97     74.26 o 
  13   5  10     3328.01     3086.27    147.67 o 
  14   5  10      369.41      240.61     87.29 o 
  15   5  10      506.25      604.85     99.82 o 
  16   5  10       59.87      -24.87     73.06 o 
  17   5  10      992.31      995.30    100.78 o 
  18   5  10      400.60      267.43     87.78 o 
  19   5  10      340.17      225.00     87.35 o 
 -24   6  10      260.21      319.42     94.68 o 
 -23   6  10     7331.03     7341.04    214.40 o 
 -22   6  10      732.47      857.50    103.80 o 
 -21   6  10     9683.33     9854.42    236.34 o 
 -20   6  10     2347.16     2408.22    129.59 o 
 -19   6  10    17596.90    16968.72    268.80 o 
 -18   6  10      931.18     1111.23     90.17 o 
 -17   6  10    19413.85    19351.90    282.46 o 
 -16   6  10       29.41       21.84     61.00 o 
 -15   6  10    17220.64    17223.14    257.12 o 
 -14   6  10     1483.54     1520.01     91.30 o 
 -13   6  10     5646.36     5962.42    143.90 o 
 -12   6  10       73.09        2.25     40.10 o 
 -11   6  10      765.07      656.98     53.82 o 
 -10   6  10       71.67       39.77     36.88 o 
  -9   6  10     1093.38     1137.17     54.55 o 
  -8   6  10     1304.42     1514.57     59.91 o 
  -7   6  10     3492.05     3134.70    114.71 o 
  -6   6  10       22.53       33.37     25.68 o 
  -5   6  10     5726.10     5440.06     84.48 o 
  -4   6  10       68.46       77.95     30.48 o 
  -3   6  10      966.67      936.35     46.08 o 
  -2   6  10       11.20        9.18     31.09 o 
  -1   6  10      874.61      864.50     60.98 o 
   0   6  10     1291.60     1314.68     51.29 o 
   1   6  10     1292.14     1345.89     62.69 o 
   2   6  10       20.28      -78.48     52.32 o 
   3   6  10      597.15      592.72     59.26 o 
   4   6  10      880.79      823.68     66.92 o 
   5   6  10     2994.34     2810.56    102.87 o 
   6   6  10      229.12      116.86     54.59 o 
   7   6  10     7784.24     7473.42    163.86 o 
   8   6  10      289.91      268.26     64.04 o 
   9   6  10     5259.58     5195.30    141.78 o 
  10   6  10      450.24      517.93     73.72 o 
  11   6  10     5714.22     5647.44    153.40 o 
  12   6  10      636.12      684.29     83.11 o 
  13   6  10     7767.59     7519.84    182.34 o 
  14   6  10      522.63      563.23    103.99 o 
  15   6  10     8788.96     8615.22    241.99 o 
  16   6  10      297.76      252.52    124.84 o 
  17   6  10     5424.94     5650.24    187.36 o 
  18   6  10      287.02      299.28    100.16 o 
 -23   7  10      304.13      228.94     91.88 o 
 -22   7  10        0.77       -6.38     84.18 o 
 -21   7  10       71.50       71.89     73.14 o 
 -20   7  10       55.01       20.59     69.90 o 
 -19   7  10      113.57      186.93     74.15 o 
 -18   7  10        3.29       60.26     68.57 o 
 -17   7  10      359.29      408.05     77.26 o 
 -16   7  10      119.57      146.36     68.58 o 
 -15   7  10       61.87      101.63     98.96 o 
 -14   7  10      247.61      422.66     71.51 o 
 -13   7  10     3401.66     3440.64    121.75 o 
 -12   7  10       64.13       55.84     59.93 o 
 -11   7  10     1411.80     1716.82    107.04 o 
 -10   7  10     3804.44     3925.41     91.21 o 
  -9   7  10     1310.51     1421.99     63.09 o 
  -8   7  10      764.24      831.69     56.89 o 
  -7   7  10      311.75      511.49     94.82 o 
  -6   7  10      157.41      340.17     50.68 o 
  -5   7  10      738.75      812.34     46.37 o 
  -4   7  10     3032.63     2771.07     73.35 o 
  -3   7  10     4172.51     3992.62     85.19 o 
  -2   7  10      340.00      448.10     47.28 o 
  -1   7  10     1063.60     1066.15     55.65 o 
   0   7  10      343.06      325.84     47.14 o 
   1   7  10     1182.35     1289.24     73.86 o 
   2   7  10       21.61        7.54     48.88 o 
   3   7  10     2998.45     2918.57    105.11 o 
   4   7  10      435.21      338.81     61.02 o 
   5   7  10     1721.75     1814.10     92.63 o 
   6   7  10      422.84      555.43     69.05 o 
   7   7  10      302.53      374.83     67.60 o 
   8   7  10      232.00      273.70     74.69 o 
   9   7  10      416.22      488.52     76.18 o 
  10   7  10       61.79      121.33     68.63 o 
  11   7  10       43.85       65.02     69.16 o 
  12   7  10       37.21       18.48     69.51 o 
  13   7  10      429.33      531.08     85.34 o 
  14   7  10      101.84      -20.35     81.40 o 
  15   7  10       42.66      -35.44     75.41 o 
  16   7  10        9.42     -129.16     86.11 o 
  17   7  10       93.25       -1.22     84.48 o 
 -22   8  10     3268.93     3536.78    151.75 o 
 -21   8  10      981.92      965.90    103.08 o 
 -20   8  10     3573.21     3520.73    145.12 o 
 -19   8  10     2573.98     2828.65    132.59 o 
 -18   8  10     5248.05     5150.39    160.38 o 
 -17   8  10     4410.81     4403.85    148.59 o 
 -16   8  10     7481.84     7383.55    227.34 o 
 -15   8  10     2084.58     2194.99    112.59 o 
 -14   8  10     2764.32     3065.97    125.42 o 
 -13   8  10     1331.02     1469.79     97.48 o 
 -12   8  10      576.24      548.51     75.39 o 
 -11   8  10      425.33      383.48     70.40 o 
 -10   8  10     1637.68     1557.84     94.14 o 
  -9   8  10      334.44      367.83     55.61 o 
  -8   8  10     1016.36      936.88     64.43 o 
  -7   8  10     1860.48     1949.38     74.97 o 
  -6   8  10     2194.82     2165.17     86.08 o 
  -5   8  10     1505.10     1490.03     83.66 o 
  -4   8  10     2482.73     2242.34     99.56 o 
  -3   8  10     1771.43     1822.40     67.76 o 
  -2   8  10        2.92      -26.54     39.04 o 
  -1   8  10       67.17       65.04     43.17 o 
   0   8  10     1729.33     1808.25     72.36 o 
   1   8  10     3480.65     3239.98    108.83 o 
   2   8  10     3188.29     3047.74    108.60 o 
   3   8  10      356.36      353.35     63.39 o 
   4   8  10      467.19      453.72     81.75 o 
   5   8  10      442.82      429.96     69.62 o 
   6   8  10       21.51      -78.76     56.29 o 
   7   8  10       36.21      -88.05     58.70 o 
   8   8  10      144.07      126.08     68.13 o 
   9   8  10      231.58      239.97     73.48 o 
  10   8  10      914.39      867.56     92.50 o 
  11   8  10      569.78      565.22     87.30 o 
  12   8  10     1963.32     2058.78    120.06 o 
  13   8  10      301.55      345.23     85.77 o 
  14   8  10     2278.38     2353.54    132.25 o 
  15   8  10     1135.97     1293.20    143.87 o 
  16   8  10     2818.95     3291.41    324.06 o 
 -20   9  10     1808.97     1597.31    120.21 o 
 -19   9  10     1227.18     1164.28    136.82 o 
 -18   9  10     3904.04     3837.43    150.15 o 
 -17   9  10      824.33     1006.88     99.32 o 
 -16   9  10     5210.25     5256.13    244.21 o 
 -15   9  10      867.84      960.10    103.09 o 
 -14   9  10    10215.69     9821.82    207.43 o 
 -13   9  10     2154.95     2135.62    114.02 o 
 -12   9  10    10454.38    10452.62    208.75 o 
 -11   9  10     1168.13     1265.20     96.15 o 
 -10   9  10    12870.16    12210.07    292.57 o 
  -9   9  10      394.64      387.96     78.43 o 
  -8   9  10    16736.70    15718.53    254.61 o 
  -7   9  10     3820.50     3856.89    102.95 o 
  -6   9  10    34336.73    33308.16    356.63 o 
  -5   9  10     5301.11     5466.43    129.90 o 
  -4   9  10    27110.72    26928.97    345.98 o 
  -3   9  10     5734.13     5809.28    150.86 o 
  -2   9  10    28386.80    27577.98    356.40 o 
  -1   9  10     2247.33     2398.95     93.76 o 
   0   9  10    20271.50    19407.35    264.35 o 
   1   9  10     5218.03     5051.75    177.64 o 
   2   9  10    22187.01    21626.05    297.03 o 
   3   9  10     6182.96     6221.58    153.32 o 
   4   9  10    17808.47    17903.22    307.02 o 
   5   9  10     2346.21     2790.90    120.22 o 
   6   9  10    21432.40    20900.50    309.93 o 
   7   9  10     1104.48     1177.01     98.61 o 
   8   9  10    13088.33    12985.16    243.04 o 
   9   9  10     1488.76     1504.77    107.48 o 
  10   9  10     6798.79     6801.09    184.04 o 
  11   9  10      455.04      498.84     91.41 o 
  12   9  10     3723.75     4014.02    157.68 o 
  13   9  10       29.29       88.60     82.73 o 
  14   9  10     2417.49     2481.27    142.04 o 
 -18  10  10       24.84      329.19     91.12 o 
 -17  10  10       53.82       58.81     81.06 o 
 -16  10  10      160.58      569.43     93.40 o 
 -15  10  10        0.14      -45.36     74.39 o 
 -14  10  10      123.73      402.80     85.27 o 
 -13  10  10       33.13      -35.77     70.29 o 
 -12  10  10        0.07      147.19     74.83 o 
 -11  10  10      194.95       87.82     72.59 o 
 -10  10  10       89.62      182.60     72.39 o 
  -9  10  10       24.77       39.76     68.67 o 
  -8  10  10       48.02       77.38     70.10 o 
  -7  10  10        0.99       45.01     76.79 o 
  -6  10  10      859.15      756.78     98.38 o 
  -5  10  10       24.96       31.27     56.80 o 
  -4  10  10      207.04      125.80     90.44 o 
  -3  10  10       29.71      -90.38     61.38 o 
  -2  10  10        7.53      -17.64     64.87 o 
  -1  10  10       21.49      -31.64     74.14 o 
   0  10  10      124.36      187.67     83.92 o 
   1  10  10        6.51      -76.51     52.69 o 
   2  10  10       16.82        0.68     55.37 o 
   3  10  10      284.41       45.62     71.68 o 
   4  10  10      204.18       45.74     68.34 o 
   5  10  10     1017.65     1001.65     93.56 o 
   6  10  10        0.57      -99.98     67.07 o 
   7  10  10        9.90      -70.61     95.00 o 
   8  10  10      648.35      669.81     93.99 o 
   9  10  10       88.11       63.44    104.64 o 
  10  10  10      130.20       82.67     81.80 o 
  11  10  10        3.50      172.84     84.84 o 
  12  10  10        7.34       43.82     83.14 o 
 -15  11  10       59.28      -12.25     81.01 o 
 -14  11  10     5640.31     5861.39    178.51 o 
 -13  11  10        3.84      -29.43     77.60 o 
 -12  11  10     3931.95     3721.94    149.53 o 
 -11  11  10      105.53       81.86     79.25 o 
 -10  11  10     3940.47     3557.16    144.31 o 
  -9  11  10      565.30      474.15    102.91 o 
  -8  11  10     5890.49     5610.34    191.97 o 
  -7  11  10     1445.46     1487.31    126.20 o 
  -6  11  10    13241.79    12917.82    605.39 o 
  -5  11  10      381.42      557.13    102.08 o 
  -4  11  10    12404.63    12201.99    229.41 o 
  -3  11  10      255.06      368.02     73.69 o 
  -2  11  10    12730.45    12272.79    234.58 o 
  -1  11  10     1220.57     1305.50    121.07 o 
   0  11  10    10909.06    11140.88    264.12 o 
   1  11  10      905.76      864.35    112.86 o 
   2  11  10     7623.16     7944.53    230.04 o 
   3  11  10      125.13      161.83     96.92 o 
   4  11  10     7379.06     7882.33    191.06 o 
   5  11  10      491.37      690.04     91.35 o 
   6  11  10     5197.30     5062.04    210.30 o 
   7  11  10      156.78       82.99    107.90 o 
   8  11  10     4317.54     4276.55    185.69 o 
   9  11  10       23.12       59.30    102.91 o 
 -11  12  10      972.48      964.19    107.32 o 
 -10  12  10     1212.20     1241.64    111.15 o 
  -9  12  10      711.74      673.66    110.92 o 
  -8  12  10     1379.14     1150.82    207.17 o 
  -7  12  10       13.02       37.09     99.17 o 
  -6  12  10     1339.40     1096.40    121.45 o 
  -5  12  10      348.12      276.67     98.82 o 
  -4  12  10      297.03      279.15    119.85 o 
  -3  12  10      104.53      -19.29    106.53 o 
  -2  12  10        2.71      -28.86    106.08 o 
  -1  12  10        5.93      -32.91     73.95 o 
   0  12  10      135.54      199.02     82.42 o 
   1  12  10      105.17      261.86     97.95 o 
   2  12  10      495.93      469.95    107.78 o 
   3  12  10      297.07      348.71    108.33 o 
   4  12  10       75.74      -63.25     91.38 o 
 -27   0  11       57.17        3.58    133.54 o 
 -25   0  11        1.93     -135.93    119.23 o 
 -23   0  11      117.22      294.50    129.96 o 
 -21   0  11       86.68       53.65    112.08 o 
 -19   0  11     1680.49     1877.86    119.99 o 
 -17   0  11      249.65      326.61     53.98 o 
 -15   0  11      464.42      434.49     50.78 o 
 -13   0  11      742.13      883.41     55.08 o 
 -11   0  11      733.69      789.24     49.23 o 
  -9   0  11      119.64      141.32     56.04 o 
  -7   0  11      609.17      745.20     81.08 o 
  -5   0  11     1602.90     1614.16     61.37 o 
  -3   0  11      638.20      598.71     40.54 o 
  -1   0  11       85.77       22.71     27.02 o 
   1   0  11     3474.95     3464.68    123.41 o 
   3   0  11      839.70      765.82    191.37 o 
   5   0  11     1283.06     1383.78     84.51 o 
   7   0  11      174.32      139.71     49.71 o 
   9   0  11       13.85      -54.66     45.53 o 
  11   0  11      195.24      192.12     58.50 o 
  13   0  11        6.37      -78.63     52.42 o 
  15   0  11       33.53     -196.73    131.16 o 
  17   0  11       33.78      -83.46    153.81 o 
  19   0  11        3.81      -58.42    160.96 o 
  21   0  11       88.60       71.54    189.58 o 
 -27   1  11       97.66       81.20    105.23 o 
 -26   1  11        6.00       38.85     97.76 o 
 -25   1  11       26.10       88.12     92.73 o 
 -24   1  11      271.04      238.46     96.96 o 
 -23   1  11        6.37      -38.76     82.04 o 
 -22   1  11     1799.83     1956.44    107.31 o 
 -21   1  11       18.01      104.41     53.43 o 
 -20   1  11     1698.66     1802.12     86.39 o 
 -19   1  11     1524.99     1536.25     78.95 o 
 -18   1  11     8250.65     8095.15    148.31 o 
 -17   1  11      153.87      108.36     41.50 o 
 -16   1  11     7034.23     6762.57     96.88 o 
 -15   1  11     2431.26     2654.70     62.34 o 
 -14   1  11    16501.60    17051.33    163.23 o 
 -13   1  11     1266.73     1468.20     44.34 o 
 -12   1  11    35019.20    36753.44    272.19 o 
 -11   1  11      888.96      952.56     43.11 o 
 -10   1  11    64549.18    67293.72    493.58 o 
  -9   1  11     5189.14     5202.19     80.44 o 
  -8   1  11    15896.21    15641.91    181.67 o 
  -7   1  11     4722.66     4527.68     84.40 o 
  -6   1  11    25835.05    26309.86    235.31 o 
  -5   1  11      236.77      194.90     29.44 o 
  -4   1  11    23509.43    24204.61    237.69 o 
  -3   1  11     3404.95     3349.57     55.14 o 
  -2   1  11    55907.34    55555.27    380.77 o 
  -1   1  11     4573.81     4635.68     57.76 o 
   0   1  11    46217.25    46110.66    321.58 o 
   1   1  11    11878.75    12506.36    134.18 o 
   2   1  11    55513.56    55797.70    609.06 o 
   3   1  11     2059.94     2002.77     63.82 o 
   4   1  11    27882.59    26757.68    262.13 o 
   5   1  11     4718.59     4606.79     88.50 o 
   6   1  11    24037.39    23548.36    264.65 o 
   7   1  11     2323.15     1877.52     72.27 o 
   8   1  11    24877.45    23799.36    273.87 o 
   9   1  11     2824.96     2794.08     74.52 o 
  10   1  11    14362.36    13746.76    162.72 o 
  11   1  11      688.55      826.84     52.39 o 
  12   1  11     9464.66     9329.86    134.17 o 
  13   1  11      126.17       48.72     55.92 o 
  14   1  11     8105.13     7849.85    165.05 o 
  15   1  11      389.60      400.11     71.04 o 
  16   1  11     4332.48     3859.50    447.12 o 
  17   1  11     1383.79     1331.21    152.54 o 
  18   1  11     3834.38     3806.29    208.25 o 
  19   1  11      319.78      554.51    224.16 o 
  20   1  11     1096.65      895.40    151.97 o 
 -27   2  11     1369.38     1396.30    166.93 o 
 -26   2  11     3483.59     3671.15    198.44 o 
 -25   2  11     2716.28     2967.85    182.09 o 
 -24   2  11     4108.84     3790.81    146.87 o 
 -23   2  11     4932.24     5192.32    156.02 o 
 -22   2  11    12216.13    11904.47    251.26 o 
 -21   2  11     4674.07     4903.97    132.47 o 
 -20   2  11    13256.78    12871.38    270.54 o 
 -19   2  11     6229.93     6466.64    141.13 o 
 -18   2  11    12893.29    13125.67    199.81 o 
 -17   2  11     9629.80     9090.75    159.38 o 
 -16   2  11     9490.59     9513.57    159.88 o 
 -15   2  11     3964.24     3837.04     94.44 o 
 -14   2  11    22838.66    22667.94    211.71 o 
 -13   2  11    11209.40    11418.19    128.36 o 
 -12   2  11    18091.25    18264.57    178.27 o 
 -11   2  11    10066.32    10123.46    119.77 o 
 -10   2  11    14940.97    15188.05    152.35 o 
  -9   2  11    10983.31    11429.99    136.56 o 
  -8   2  11    15699.60    16352.63    171.52 o 
  -7   2  11     7957.92     8351.48    119.51 o 
  -6   2  11    19819.77    20961.59    222.24 o 
  -5   2  11     3644.07     3816.92     71.04 o 
  -4   2  11     9961.58    10696.89    122.43 o 
  -3   2  11      127.73      187.93     24.02 o 
  -2   2  11      710.69      929.02     36.76 o 
  -1   2  11        2.58      -25.93     17.28 o 
   0   2  11      487.89      302.38     32.90 o 
   1   2  11      656.36      781.45     41.10 o 
   2   2  11      110.64       43.96     32.17 o 
   3   2  11       19.21       -5.17     32.72 o 
   4   2  11     2696.03     2625.39     78.17 o 
   5   2  11     1833.22     1760.72     68.40 o 
   6   2  11     3940.53     4084.70     96.48 o 
   7   2  11     1932.94     1874.23     62.05 o 
   8   2  11     3819.36     3703.02     75.30 o 
   9   2  11     2401.34     2472.38     68.06 o 
  10   2  11     7179.94     6790.50    111.36 o 
  11   2  11     1489.43     1474.72    119.38 o 
  12   2  11     8923.32     7812.38    357.54 o 
  13   2  11     2128.34     2155.83    145.42 o 
  14   2  11     3306.48     3204.64    119.55 o 
  15   2  11     2756.57     2765.47    118.62 o 
  16   2  11     4731.08     5134.55    149.27 o 
  17   2  11     2238.42     2361.41    116.57 o 
  18   2  11     1978.51     2239.50    205.08 o 
  19   2  11     1491.93     1294.01    157.20 o 
  20   2  11     1707.02     1875.67    180.60 o 
 -27   3  11      185.72      151.33    108.82 o 
 -26   3  11      127.43      130.04    107.91 o 
 -25   3  11      214.10       96.50     84.33 o 
 -24   3  11        0.06      -90.00     60.00 o 
 -23   3  11        0.07      -46.30     58.09 o 
 -22   3  11       44.60       16.28     58.99 o 
 -21   3  11       37.74      -47.09     54.85 o 
 -20   3  11      892.24      916.19     76.25 o 
 -19   3  11       13.05      -74.01     49.34 o 
 -18   3  11      295.51      158.97     71.53 o 
 -17   3  11      375.77      396.17     45.90 o 
 -16   3  11      595.20      855.24     56.73 o 
 -15   3  11     1166.71     1345.90     62.60 o 
 -14   3  11      192.47      143.88     29.81 o 
 -13   3  11       38.46        8.47     32.82 o 
 -12   3  11       51.62       52.27     37.54 o 
 -11   3  11     2497.49     2596.16     87.11 o 
 -10   3  11     2416.81     2825.74     75.48 o 
  -9   3  11     5438.58     5760.30    108.47 o 
  -8   3  11     5466.60     5804.38    107.71 o 
  -7   3  11       60.72       54.42     29.66 o 
  -6   3  11      564.23      855.96     35.79 o 
  -5   3  11      173.69      251.14     26.44 o 
  -4   3  11      525.25      650.72     32.21 o 
  -3   3  11     5038.85     5142.23     72.23 o 
  -2   3  11     6301.18     6310.64     98.28 o 
  -1   3  11    15034.32    15555.32    173.05 o 
   0   3  11     2095.74     2759.10    107.58 o 
   1   3  11      805.38      778.23     44.50 o 
   2   3  11     3231.42     3820.28     90.84 o 
   3   3  11     2249.66     2115.90     74.68 o 
   4   3  11       57.34       87.02     38.00 o 
   5   3  11       22.58      128.63     38.71 o 
   6   3  11     4624.24     4633.90     81.43 o 
   7   3  11      484.81      603.12     44.85 o 
   8   3  11       66.35       43.38     41.29 o 
   9   3  11     1369.30     1512.44     74.52 o 
  10   3  11       93.08      159.97     87.73 o 
  11   3  11        8.57      -30.97     79.81 o 
  12   3  11      310.75      276.54     74.95 o 
  13   3  11        6.67       14.50     60.53 o 
  14   3  11      335.86      217.36     65.38 o 
  15   3  11        5.45       16.85     56.50 o 
  16   3  11       51.61      177.88     71.07 o 
  17   3  11        5.09     -102.65     68.44 o 
  18   3  11      246.78      317.10     82.36 o 
  19   3  11       15.23     -120.97    112.89 o 
  20   3  11        4.25       22.70    174.08 o 
 -26   4  11     1459.04     1559.66    107.56 o 
 -25   4  11     8910.46     8674.84    233.07 o 
 -24   4  11      829.91      668.31    101.95 o 
 -23   4  11     7106.59     7178.63    203.50 o 
 -22   4  11     2498.71     2716.84    236.46 o 
 -21   4  11    15036.81    15066.48    241.16 o 
 -20   4  11     1787.93     2036.98     99.14 o 
 -19   4  11    15394.79    14695.66    264.90 o 
 -18   4  11     1406.88     1463.54     88.60 o 
 -17   4  11     5360.03     5599.42    139.78 o 
 -16   4  11     4244.34     4309.34    123.40 o 
 -15   4  11    17792.27    17593.43    215.64 o 
 -14   4  11     3042.55     3435.66     88.73 o 
 -13   4  11    26280.30    25796.51    266.48 o 
 -12   4  11     4912.83     5026.18    100.37 o 
 -11   4  11    28159.38    27429.44    273.87 o 
 -10   4  11     3028.13     3190.90     81.42 o 
  -9   4  11    16869.47    16431.22    209.18 o 
  -8   4  11     1048.91     1404.63     56.89 o 
  -7   4  11    15126.96    15295.61    185.24 o 
  -6   4  11     2190.29     2116.03     57.79 o 
  -5   4  11    23602.71    23737.89    233.81 o 
  -4   4  11      476.38      499.90     38.34 o 
  -3   4  11     5924.14     5334.14     92.57 o 
  -2   4  11        1.98      -28.63     29.66 o 
  -1   4  11      618.99      616.54     44.23 o 
   0   4  11     2832.41     2850.85     85.83 o 
   1   4  11     4560.44     4572.52    106.20 o 
   2   4  11     2558.25     2622.19     80.05 o 
   3   4  11       73.57       47.32     36.98 o 
   4   4  11       25.12       13.76     51.97 o 
   5   4  11       14.09      -57.49     38.33 o 
   6   4  11        9.18      -55.76     37.17 o 
   7   4  11     4637.85     4582.93    106.17 o 
   8   4  11      572.32      476.63     76.58 o 
   9   4  11     4795.45     4312.40    149.02 o 
  10   4  11     2334.41     2302.45    122.54 o 
  11   4  11     4314.38     3517.79    147.93 o 
  12   4  11        2.27      -87.06     65.03 o 
  13   4  11     7896.32     7798.36    206.85 o 
  14   4  11     1730.64     1880.27    109.74 o 
  15   4  11     7144.78     7154.20    180.87 o 
  16   4  11     1418.31     1575.71    154.54 o 
  17   4  11     6306.79     6082.51    172.35 o 
  18   4  11       84.62       -1.84     81.56 o 
  19   4  11     5699.24     5939.33    202.15 o 
 -25   5  11       19.81       54.89    106.87 o 
 -24   5  11       67.34       13.61     98.81 o 
 -23   5  11      443.54      524.12     81.67 o 
 -22   5  11       15.72     -102.13     68.08 o 
 -21   5  11     1642.83     1373.62    109.09 o 
 -20   5  11      106.43       33.35     83.47 o 
 -19   5  11      652.13      495.91     74.24 o 
 -18   5  11      644.74      722.98     77.94 o 
 -17   5  11      596.44      684.19     75.08 o 
 -16   5  11      140.88      158.56     60.64 o 
 -15   5  11     5065.34     5104.01    135.35 o 
 -14   5  11      711.86      636.75     53.85 o 
 -13   5  11     6799.54     6896.43    122.58 o 
 -12   5  11      189.26      177.82     43.78 o 
 -11   5  11    14243.59    13963.30    177.86 o 
 -10   5  11       22.54       -2.06     37.55 o 
  -9   5  11    29444.58    27641.95    257.66 o 
  -8   5  11      352.47      197.21     41.98 o 
  -7   5  11    28510.96    27683.25    281.46 o 
  -6   5  11      373.90      636.37     41.27 o 
  -5   5  11    32145.35    32101.89    305.88 o 
  -4   5  11     1781.93     1764.07     82.03 o 
  -3   5  11    22548.91    21179.00    200.01 o 
  -2   5  11      410.36      571.15     42.04 o 
  -1   5  11    18551.34    17364.44    157.70 o 
   0   5  11        6.05      -38.44     33.62 o 
   1   5  11    21644.53    21545.69    232.53 o 
   2   5  11     1681.39     1819.61     81.23 o 
   3   5  11    27378.33    26838.75    270.43 o 
   4   5  11      355.60      314.84     41.68 o 
   5   5  11    14175.69    13840.97    173.25 o 
   6   5  11       85.40      155.83     68.43 o 
   7   5  11    13809.48    13468.20    213.65 o 
   8   5  11      652.45      610.40     71.43 o 
   9   5  11    16335.40    15329.11    241.00 o 
  10   5  11       85.96       85.66     72.80 o 
  11   5  11     2423.55     2274.74    129.65 o 
  12   5  11      135.33       40.19     73.43 o 
  13   5  11     2324.80     2259.96    164.85 o 
  14   5  11      114.68      -22.62     99.21 o 
  15   5  11     2391.99     2469.18    124.35 o 
  16   5  11      134.69       10.29     77.17 o 
  17   5  11     1831.29     1899.74    120.50 o 
  18   5  11       33.93      -94.53     74.84 o 
 -24   6  11       93.78       78.00     85.37 o 
 -23   6  11     1419.32     1625.67    126.69 o 
 -22   6  11      274.90      176.54     85.99 o 
 -21   6  11     3054.90     3344.00    144.52 o 
 -20   6  11      171.67      153.47     73.10 o 
 -19   6  11     3755.40     4259.39    148.86 o 
 -18   6  11      521.72      672.52     81.58 o 
 -17   6  11     2280.15     2687.18    115.22 o 
 -16   6  11       25.37       51.99     62.97 o 
 -15   6  11      757.40     1177.91     85.00 o 
 -14   6  11      320.71      395.36     68.49 o 
 -13   6  11     8015.35     7960.86    165.93 o 
 -12   6  11      501.04      484.01     52.47 o 
 -11   6  11     2446.27     2424.62     82.85 o 
 -10   6  11      260.37      254.81     42.16 o 
  -9   6  11      103.78      127.52     40.44 o 
  -8   6  11      153.12      113.31     41.99 o 
  -7   6  11       56.53       45.50     40.20 o 
  -6   6  11      261.83      238.29     30.98 o 
  -5   6  11        5.18      -17.21     30.30 o 
  -4   6  11      606.53      637.44     40.76 o 
  -3   6  11     1903.53     1915.74     81.09 o 
  -2   6  11        6.33        3.04     32.22 o 
  -1   6  11      362.07      327.44     40.16 o 
   0   6  11       54.04       65.48     38.32 o 
   1   6  11      945.15      824.47     55.81 o 
   2   6  11       67.33      -63.40     42.27 o 
   3   6  11      288.03      245.86     52.99 o 
   4   6  11      262.08      274.21     42.45 o 
   5   6  11     4325.70     4491.28    123.63 o 
   6   6  11       17.27      -58.85     54.73 o 
   7   6  11      780.19      873.50     76.54 o 
   8   6  11      258.40      189.55     63.47 o 
   9   6  11      248.44      183.20     64.58 o 
  10   6  11        0.23      -87.47     58.31 o 
  11   6  11       25.13       24.52     78.30 o 
  12   6  11       98.14       74.10     67.51 o 
  13   6  11        1.87      117.54     86.75 o 
  14   6  11      364.96      439.76    102.20 o 
  15   6  11      782.04      970.78    124.27 o 
  16   6  11       45.19      -37.09     77.13 o 
  17   6  11      896.70      779.14    102.85 o 
  18   6  11      141.75       79.79     87.55 o 
 -23   7  11      936.70      967.94    142.71 o 
 -22   7  11      345.43      293.62     91.11 o 
 -21   7  11     2573.04     2624.23    129.51 o 
 -20   7  11      795.58      730.03    118.33 o 
 -19   7  11     4867.09     4974.04    155.47 o 
 -18   7  11     3436.52     3373.48    132.51 o 
 -17   7  11     5239.20     5215.96    152.74 o 
 -16   7  11     2089.12     2266.63    112.47 o 
 -15   7  11     6630.43     6711.41    164.16 o 
 -14   7  11     6397.62     6283.40    156.47 o 
 -13   7  11    17207.52    17730.18    265.23 o 
 -12   7  11      935.32      962.42     81.66 o 
 -11   7  11     7735.00     7529.09    137.16 o 
 -10   7  11     4864.37     4755.12    104.87 o 
  -9   7  11     8387.17     8505.79    207.96 o 
  -8   7  11    10627.49    10487.96    147.03 o 
  -7   7  11    26154.90    25901.90    284.07 o 
  -6   7  11    11711.23    11694.74    189.03 o 
  -5   7  11    40712.60    40489.10    442.56 o 
  -4   7  11    12459.63    12388.88    158.72 o 
  -3   7  11    24931.78    25441.73    244.36 o 
  -2   7  11    11780.55    11817.90    149.67 o 
  -1   7  11    11769.26    11612.26    163.41 o 
   0   7  11     2979.26     3038.74     84.73 o 
   1   7  11    13561.67    13703.79    205.85 o 
   2   7  11     8145.79     8304.84    158.89 o 
   3   7  11     9693.75    10224.46    180.56 o 
   4   7  11     4052.50     4002.38    119.80 o 
   5   7  11    15064.44    15323.53    313.73 o 
   6   7  11     4035.81     4029.26    133.20 o 
   7   7  11    18245.01    17766.53    269.85 o 
   8   7  11     5272.99     5076.83    145.85 o 
   9   7  11    13133.33    12835.31    231.07 o 
  10   7  11     7619.27     7330.84    178.52 o 
  11   7  11     7287.10     7629.69    184.42 o 
  12   7  11     3878.83     3888.63    144.59 o 
  13   7  11     5816.23     5634.72    167.96 o 
  14   7  11     3115.21     3654.93    288.51 o 
  15   7  11     5025.45     5266.40    205.83 o 
  16   7  11     1011.86      883.42    143.91 o 
 -22   8  11     2142.63     2172.99    129.91 o 
 -21   8  11     1199.98     1452.59    113.25 o 
 -20   8  11     2189.91     2435.24    128.86 o 
 -19   8  11     1257.33     1229.45    105.35 o 
 -18   8  11     7974.80     7827.44    191.98 o 
 -17   8  11     3959.39     4002.07    144.73 o 
 -16   8  11     9344.50     8962.72    266.41 o 
 -15   8  11     7132.31     6352.31    167.78 o 
 -14   8  11     6485.18     6380.09    164.17 o 
 -13   8  11     5845.03     5683.73    154.26 o 
 -12   8  11     1335.61     1296.61     92.16 o 
 -11   8  11      918.27      867.58     81.90 o 
 -10   8  11      898.90      899.87     82.26 o 
  -9   8  11      855.41      766.51     58.96 o 
  -8   8  11    10005.49     9629.33    145.22 o 
  -7   8  11     3429.19     3234.16     99.53 o 
  -6   8  11     1837.05     1749.37     88.77 o 
  -5   8  11     1222.46     1163.54     86.05 o 
  -4   8  11      130.35       22.38     56.18 o 
  -3   8  11        0.96      -22.19     37.59 o 
  -2   8  11      391.74      333.17     46.64 o 
  -1   8  11       35.92      -29.73     42.92 o 
   0   8  11        3.73      -55.49     40.49 o 
   1   8  11      843.51      736.82     70.32 o 
   2   8  11      305.80      291.40     61.28 o 
   3   8  11      104.37        2.04     55.76 o 
   4   8  11        1.71      -62.07     53.66 o 
   5   8  11     1898.14     1759.08     97.56 o 
   6   8  11     1349.05     1359.37    118.06 o 
   7   8  11      321.38      403.31    116.17 o 
   8   8  11      898.15      954.13     91.31 o 
   9   8  11      846.79      907.67     96.03 o 
  10   8  11     1816.88     1720.27    111.28 o 
  11   8  11     1194.26     1034.32    100.42 o 
  12   8  11     1688.75     1782.29    117.62 o 
  13   8  11     1318.77     1275.86    112.66 o 
  14   8  11      774.48      880.65    105.27 o 
  15   8  11      802.41      668.51    112.44 o 
 -20   9  11      196.18       64.08     82.01 o 
 -19   9  11       12.58      -64.99     75.91 o 
 -18   9  11       12.25       61.10     77.99 o 
 -17   9  11       13.86     -113.33     75.55 o 
 -16   9  11      459.16      605.52     89.09 o 
 -15   9  11      374.36      421.44     81.75 o 
 -14   9  11      878.95     1068.61    100.76 o 
 -13   9  11       82.39      -10.12     67.47 o 
 -12   9  11      200.83      409.08     77.74 o 
 -11   9  11      917.04      709.17     85.39 o 
 -10   9  11      744.94      811.94     85.39 o 
  -9   9  11      319.06      365.31    124.21 o 
  -8   9  11     1579.46     1622.86    184.14 o 
  -7   9  11       32.28        2.38     66.06 o 
  -6   9  11      730.83      827.33    134.03 o 
  -5   9  11     1718.19     1922.45    100.20 o 
  -4   9  11     3410.27     3495.52    124.87 o 
  -3   9  11       22.40        3.00     64.22 o 
  -2   9  11     8835.17     8599.88    211.14 o 
  -1   9  11      400.26      464.05     61.94 o 
   0   9  11     1463.33     1548.26     80.81 o 
   1   9  11     1489.74     1374.85     86.95 o 
   2   9  11     2053.62     2048.87    101.96 o 
   3   9  11       47.39      144.01     73.66 o 
   4   9  11     4401.95     4278.57    138.73 o 
   5   9  11      305.69      326.62     75.21 o 
   6   9  11     2387.60     2580.28    194.99 o 
   7   9  11      185.02      329.50     90.18 o 
   8   9  11     2897.92     2814.18    130.40 o 
   9   9  11      195.25      308.97     80.21 o 
  10   9  11      515.64      570.08     91.64 o 
  11   9  11       74.38       56.81     78.64 o 
  12   9  11      475.01      488.46     95.90 o 
  13   9  11      122.84       60.00     83.43 o 
 -18  10  11     9329.00     9660.44    227.73 o 
 -17  10  11       90.33      290.83     87.88 o 
 -16  10  11    10641.15    10352.38    228.83 o 
 -15  10  11      136.96      190.37     82.77 o 
 -14  10  11    10074.74    10173.32    220.49 o 
 -13  10  11      184.78      138.87     77.91 o 
 -12  10  11    10523.04    10197.54    216.30 o 
 -11  10  11      233.04      252.72     77.86 o 
 -10  10  11     9079.19     9443.82    204.82 o 
  -9  10  11        0.23      -39.29     67.40 o 
  -8  10  11     5827.68     5709.31    185.38 o 
  -7  10  11      172.56      250.87     86.98 o 
  -6  10  11    12326.28    11944.17    218.05 o 
  -5  10  11        0.84       61.73     60.20 o 
  -4  10  11     7764.17     7133.02    170.91 o 
  -3  10  11      163.61       31.54     66.61 o 
  -2  10  11      638.70      768.27     85.22 o 
  -1  10  11        7.50      -26.36     75.40 o 
   0  10  11        2.04      -92.28     96.50 o 
   1  10  11      153.78      153.57     85.46 o 
   2  10  11      187.80      111.40     60.41 o 
   3  10  11       82.07       54.14     64.70 o 
   4  10  11      103.48       32.85     67.37 o 
   5  10  11       30.29      -36.33     64.50 o 
   6  10  11     2479.42     2714.04    148.95 o 
   7  10  11       48.36       43.30     73.15 o 
   8  10  11     3167.56     3375.20    143.99 o 
   9  10  11        4.81        7.10     75.11 o 
  10  10  11     2090.91     2178.71    130.16 o 
  11  10  11       34.59      -47.12     92.08 o 
 -15  11  11        8.51     -127.52     85.02 o 
 -14  11  11     1162.89     1317.67    164.35 o 
 -13  11  11       68.40      175.11     83.42 o 
 -12  11  11     1992.88     1929.00    122.84 o 
 -11  11  11       10.39        0.73     75.81 o 
 -10  11  11      708.24      836.77     97.25 o 
  -9  11  11        3.92       63.41     85.46 o 
  -8  11  11      491.25      614.62    106.19 o 
  -7  11  11      244.12      331.96     96.88 o 
  -6  11  11     2808.07     2781.94    217.30 o 
  -5  11  11      336.24      238.27     94.20 o 
  -4  11  11     1728.00     1981.39    133.72 o 
  -3  11  11        9.24      -24.12     64.33 o 
  -2  11  11     1757.08     2075.74    136.17 o 
  -1  11  11       31.89       71.07     88.26 o 
   0  11  11     2596.27     2805.42    154.25 o 
   1  11  11        9.12       56.64    124.92 o 
   2  11  11     2549.91     2624.36    156.18 o 
   3  11  11       74.23      -61.31     96.28 o 
   4  11  11     4613.51     4664.96    241.02 o 
   5  11  11      163.71      256.37     80.38 o 
   6  11  11     3580.14     3932.57    153.76 o 
   7  11  11      329.62      331.65    140.60 o 
   8  11  11     1861.77     2024.57    159.88 o 
 -10  12  11       49.11      -75.14     89.45 o 
  -9  12  11       66.59      155.59     97.47 o 
  -8  12  11      388.28      444.32    107.37 o 
  -7  12  11      356.50      251.12    110.06 o 
  -6  12  11     1018.33     1138.17    125.36 o 
  -5  12  11       16.65      -35.96     86.80 o 
  -4  12  11       52.70      -21.42    106.09 o 
  -3  12  11       73.93      -78.86    175.27 o 
  -2  12  11      101.99       90.94    143.68 o 
  -1  12  11        0.05      -11.34     77.11 o 
   0  12  11        1.30      -62.17     92.42 o 
   1  12  11        9.64      -37.48     91.43 o 
   2  12  11       91.77      127.61    124.22 o 
   3  12  11      111.71       91.74     99.63 o 
 -26   0  12     9306.69     9554.10    416.12 o 
 -24   0  12    16830.62    16461.24    530.58 o 
 -22   0  12    29838.69    28465.57    722.55 o 
 -20   0  12    31359.99    31067.22    741.63 o 
 -18   0  12    34576.80    35053.60    457.14 o 
 -16   0  12    22544.19    23215.19    300.40 o 
 -14   0  12    34136.62    34693.38    401.10 o 
 -12   0  12    53506.80    55402.73    588.54 o 
 -10   0  12    47551.98    46919.61    509.11 o 
  -8   0  12     1954.03     1392.64    106.12 o 
  -6   0  12      535.91      477.93     43.24 o 
  -4   0  12     5229.80     5242.16     99.18 o 
  -2   0  12     2814.54     2542.40     95.08 o 
   0   0  12     4141.56     4235.10     79.33 o 
   2   0  12      186.71      339.17     58.10 o 
   4   0  12     6150.00     5912.74    206.27 o 
   6   0  12       61.99       28.24     45.42 o 
   8   0  12     1891.31     2048.20     93.80 o 
  10   0  12     1843.10     1822.24     93.14 o 
  12   0  12     1307.59     1150.19     85.71 o 
  14   0  12     3184.79     3591.28    263.50 o 
  16   0  12    12250.87    12198.68    465.01 o 
  18   0  12     1152.69     1054.02    208.66 o 
  20   0  12     2240.28     2285.69    273.04 o 
 -27   1  12       84.95      238.87    103.61 o 
 -26   1  12      407.84      440.76    148.44 o 
 -25   1  12      603.21      639.80    116.75 o 
 -24   1  12        0.07     -105.78     85.32 o 
 -23   1  12      114.80      206.44     94.33 o 
 -22   1  12        2.24      -48.07     81.36 o 
 -21   1  12       63.03       24.08     50.95 o 
 -20   1  12       19.59      -65.81     43.87 o 
 -19   1  12        0.58       45.39     46.69 o 
 -18   1  12       51.23       69.61     48.21 o 
 -17   1  12        9.69      -62.63     41.75 o 
 -16   1  12     1873.22     1871.81     57.55 o 
 -15   1  12       16.23       13.23     27.72 o 
 -14   1  12      628.02      750.78     38.20 o 
 -13   1  12      181.31      202.33     26.86 o 
 -12   1  12      984.29     1047.65     42.86 o 
 -11   1  12      784.24      867.83     38.06 o 
 -10   1  12     5422.19     5652.18     79.47 o 
  -9   1  12       94.51       93.96     43.37 o 
  -8   1  12     4538.12     4017.93     83.99 o 
  -7   1  12     1371.42     1378.29     54.00 o 
  -6   1  12     8845.60     8300.92    114.82 o 
  -5   1  12     1030.60     1183.15     46.47 o 
  -4   1  12      106.07      278.03     28.15 o 
  -3   1  12      557.50      611.59     28.50 o 
  -2   1  12     5097.80     4719.92     61.12 o 
  -1   1  12     3467.75     3228.59     50.25 o 
   0   1  12    33611.23    35114.02    280.31 o 
   1   1  12      979.64      983.57     46.21 o 
   2   1  12     8370.60     8258.63    229.75 o 
   3   1  12      170.14      309.62     45.51 o 
   4   1  12    11357.62    11387.70    146.10 o 
   5   1  12      331.03      397.01     41.36 o 
   6   1  12     4241.51     4101.49    169.90 o 
   7   1  12      872.05      824.89     55.25 o 
   8   1  12     6269.68     6026.63    120.99 o 
   9   1  12      784.58      759.02     50.43 o 
  10   1  12     3056.39     2986.42     81.40 o 
  11   1  12      581.18      695.78     52.11 o 
  12   1  12     3249.89     3132.48    147.47 o 
  13   1  12      297.92      376.91     66.99 o 
  14   1  12     1784.45     1777.70     96.63 o 
  15   1  12        2.26      -40.83     58.43 o 
  16   1  12     2426.82     2487.83    177.03 o 
  17   1  12       43.23       88.23    160.96 o 
  18   1  12      610.90      557.20    135.92 o 
  19   1  12       37.21      -34.66    116.77 o 
  20   1  12      303.64      138.76    131.89 o 
 -27   2  12      181.04      251.82    111.25 o 
 -26   2  12     3825.10     3878.28    203.61 o 
 -25   2  12     2568.35     2851.10    228.93 o 
 -24   2  12     5952.06     5389.26    219.19 o 
 -23   2  12     3096.72     3222.91    118.74 o 
 -22   2  12    10263.03    10354.36    189.98 o 
 -21   2  12     4362.32     4563.09    128.36 o 
 -20   2  12     7400.87     7685.78    157.19 o 
 -19   2  12      960.62     1037.44     74.69 o 
 -18   2  12      735.26      792.63     67.44 o 
 -17   2  12      742.79      717.03     63.70 o 
 -16   2  12     5393.07     5307.15    120.86 o 
 -15   2  12     1014.16     1058.66     61.08 o 
 -14   2  12    13115.98    13078.59    168.03 o 
 -13   2  12     5841.90     5717.45     93.36 o 
 -12   2  12    10330.38     9630.38    130.00 o 
 -11   2  12     4901.60     4620.31     81.04 o 
 -10   2  12    10481.19    10051.25    118.45 o 
  -9   2  12       23.98       31.56     34.77 o 
  -8   2  12     5665.21     5608.30    100.81 o 
  -7   2  12     5744.64     6087.45    102.61 o 
  -6   2  12    10749.90    10783.24    140.10 o 
  -5   2  12     5154.20     5505.84     85.62 o 
  -4   2  12    15931.86    16792.14    171.10 o 
  -3   2  12      338.39      411.32     45.42 o 
  -2   2  12      240.06      394.34     28.91 o 
  -1   2  12     2747.30     2841.50     90.89 o 
   0   2  12     1430.80     1394.83     47.37 o 
   1   2  12     2300.73     2382.38     64.61 o 
   2   2  12       75.04       13.09     32.94 o 
   3   2  12     1048.73     1052.10     55.80 o 
   4   2  12      281.31      184.86     51.79 o 
   5   2  12       62.80      -20.68     49.22 o 
   6   2  12      432.06      461.41     48.94 o 
   7   2  12      625.68      732.88     56.05 o 
   8   2  12      768.43      847.78     59.19 o 
   9   2  12      922.69      846.37     49.21 o 
  10   2  12      186.28      123.30     47.50 o 
  11   2  12        6.13      -63.03     55.59 o 
  12   2  12      292.20      284.46     64.27 o 
  13   2  12      259.15      211.43     64.88 o 
  14   2  12     4408.42     4313.58    136.11 o 
  15   2  12      991.96      861.88     87.02 o 
  16   2  12     2637.65     2589.89    119.29 o 
  17   2  12     1234.40     1259.53    162.75 o 
  18   2  12      961.88      950.04    148.38 o 
  19   2  12     1173.81     1112.10    158.00 o 
  20   2  12      802.05      721.88    152.88 o 
 -27   3  12       82.52       99.90    104.05 o 
 -26   3  12      195.98      117.53    133.54 o 
 -25   3  12       98.72      -39.34     71.38 o 
 -24   3  12      188.16       76.39     64.73 o 
 -23   3  12      132.77       -7.77     59.43 o 
 -22   3  12      800.03      826.48     78.41 o 
 -21   3  12      425.28      664.86     78.30 o 
 -20   3  12      449.30      397.98     64.79 o 
 -19   3  12        2.38      -41.45     58.51 o 
 -18   3  12      302.50      288.77     59.51 o 
 -17   3  12     1742.73     1700.60     66.67 o 
 -16   3  12       79.08       77.02     38.27 o 
 -15   3  12     2121.58     2240.54     76.09 o 
 -14   3  12     1914.29     1979.25     70.97 o 
 -13   3  12     5675.20     5600.64    137.27 o 
 -12   3  12     5993.44     6118.89    107.09 o 
 -11   3  12    14848.27    15048.05    195.03 o 
 -10   3  12    17515.62    18256.39    179.91 o 
  -9   3  12    24178.35    24834.59    243.47 o 
  -8   3  12    10060.43     9907.89    140.96 o 
  -7   3  12    35425.03    37649.18    368.19 o 
  -6   3  12    30482.80    33602.20    274.01 o 
  -5   3  12    26041.08    26847.90    227.32 o 
  -4   3  12    16349.65    16196.67    153.70 o 
  -3   3  12    26577.55    25832.29    220.39 o 
  -2   3  12    16520.11    16586.79    181.64 o 
  -1   3  12    24320.29    23993.12    240.87 o 
   0   3  12    26393.87    26415.78    256.40 o 
   1   3  12    63149.56    63946.76    539.12 o 
   2   3  12    35379.00    34948.82    364.75 o 
   3   3  12    45552.98    46551.81    465.80 o 
   4   3  12    19775.83    20183.66    256.76 o 
   5   3  12    41531.82    41319.56    428.24 o 
   6   3  12    22107.43    22485.72    282.24 o 
   7   3  12    41043.05    39515.02    419.20 o 
   8   3  12    18531.09    18282.38    292.57 o 
   9   3  12    32474.06    30889.80    520.42 o 
  10   3  12     6780.36     6607.09    177.41 o 
  11   3  12     9468.47     9448.20    323.42 o 
  12   3  12     3570.16     3474.23    142.10 o 
  13   3  12     8305.26     8272.21    213.06 o 
  14   3  12     9925.04     9399.94    254.25 o 
  15   3  12     4519.89     4295.89    161.29 o 
  16   3  12     3178.27     3411.07    134.27 o 
  17   3  12     4477.08     4417.03    151.10 o 
  18   3  12     1060.56     1079.50    102.47 o 
  19   3  12     1635.56     1584.71    172.81 o 
 -26   4  12      465.58      308.74     80.78 o 
 -25   4  12     1876.11     2107.64    114.99 o 
 -24   4  12       72.29      -36.59     75.44 o 
 -23   4  12      252.69      265.22     78.30 o 
 -22   4  12       97.76      141.62     40.46 o 
 -21   4  12     2767.04     2968.53    140.59 o 
 -20   4  12       56.62       50.18     68.15 o 
 -19   4  12     2109.69     2280.65     92.44 o 
 -18   4  12      357.14      336.92     57.84 o 
 -17   4  12     3624.89     3280.13    144.03 o 
 -16   4  12      747.43      705.36     64.57 o 
 -15   4  12     2083.50     2022.99     75.16 o 
 -14   4  12      712.55      617.30     52.48 o 
 -13   4  12      647.08      627.77     51.01 o 
 -12   4  12        2.08       23.75     37.51 o 
 -11   4  12     1557.71     1721.35     66.91 o 
 -10   4  12       49.84       30.44     47.40 o 
  -9   4  12      579.28      605.06     52.90 o 
  -8   4  12      453.19      237.35     39.98 o 
  -7   4  12     2810.86     2574.47     82.83 o 
  -6   4  12      214.65      192.62     38.70 o 
  -5   4  12     5388.75     5102.20     88.55 o 
  -4   4  12     1494.81     1584.82     48.62 o 
  -3   4  12       34.51       15.88     24.94 o 
  -2   4  12       17.07       -7.50     31.04 o 
  -1   4  12        6.77      -16.18     32.49 o 
   0   4  12      274.73      214.55     44.17 o 
   1   4  12      110.54       -2.26     40.57 o 
   2   4  12      305.19      240.21     54.73 o 
   3   4  12       23.42       24.49     37.62 o 
   4   4  12       12.21      -54.56     36.38 o 
   5   4  12      184.53      123.56     43.05 o 
   6   4  12      424.23      423.86     75.21 o 
   7   4  12       90.08       91.14     42.74 o 
   8   4  12       44.50      -50.59     62.79 o 
   9   4  12      391.76      204.67    105.48 o 
  10   4  12       28.18      -48.83     85.17 o 
  11   4  12     2111.17     2134.17    122.59 o 
  12   4  12     1564.73     1657.26    189.12 o 
  13   4  12      557.10      540.46    119.64 o 
  14   4  12       22.31      -25.50     66.16 o 
  15   4  12        7.71      -48.82     68.86 o 
  16   4  12        3.13     -151.79    101.19 o 
  17   4  12      217.23      234.22     82.26 o 
  18   4  12      497.28      343.31     75.51 o 
  19   4  12      773.85      856.77    102.51 o 
 -25   5  12      606.41      676.37     89.15 o 
 -24   5  12      116.97       76.49     76.07 o 
 -23   5  12       16.23      -40.14     82.32 o 
 -22   5  12       35.26      -24.48     63.16 o 
 -21   5  12       10.97      -33.26     60.08 o 
 -20   5  12      425.98      393.02     74.65 o 
 -19   5  12       66.24      -19.27    117.20 o 
 -18   5  12       28.47       32.32     60.42 o 
 -17   5  12     1277.41     1135.96     84.78 o 
 -16   5  12     1010.74     1162.99     83.94 o 
 -15   5  12       32.13       15.25     56.95 o 
 -14   5  12        0.24      -55.84     37.23 o 
 -13   5  12     1480.17     1417.79     66.47 o 
 -12   5  12      266.43      145.63     56.62 o 
 -11   5  12     6019.55     5579.11    109.89 o 
 -10   5  12       80.73       45.13     40.51 o 
  -9   5  12     9265.58     9382.10    140.23 o 
  -8   5  12      226.66      164.18     42.56 o 
  -7   5  12     4128.75     4298.04    141.46 o 
  -6   5  12      642.94      646.54     65.43 o 
  -5   5  12    18071.04    18558.76    203.70 o 
  -4   5  12        2.88       34.78     34.20 o 
  -3   5  12    21264.04    20306.77    222.46 o 
  -2   5  12       14.56      -60.19     40.13 o 
  -1   5  12    21052.88    20334.99    201.88 o 
   0   5  12      164.12      126.40     39.23 o 
   1   5  12    19265.33    19312.48    218.15 o 
   2   5  12       63.23      170.88     84.09 o 
   3   5  12     8556.41     8340.18    128.18 o 
   4   5  12      404.03      540.96     47.73 o 
   5   5  12    11953.99    11473.76    157.15 o 
   6   5  12      471.67      346.61     75.99 o 
   7   5  12    11635.82    11045.44    233.02 o 
   8   5  12       25.49      -16.06     67.28 o 
   9   5  12     5014.63     4743.72    192.35 o 
  10   5  12      344.55      312.47     82.60 o 
  11   5  12     6656.80     6286.89    189.28 o 
  12   5  12       62.68       43.90     75.83 o 
  13   5  12     6257.34     6293.62    198.58 o 
  14   5  12       19.35       22.77     83.87 o 
  15   5  12     3614.29     3575.75    143.63 o 
  16   5  12      253.20      199.78    108.77 o 
  17   5  12     1742.40     1533.80    114.80 o 
  18   5  12       22.04      -49.31     79.66 o 
 -24   6  12      809.28      795.91     93.08 o 
 -23   6  12     8932.02     9502.12    241.17 o 
 -22   6  12      882.67     1230.78    113.61 o 
 -21   6  12    15948.24    16085.63    269.98 o 
 -20   6  12      946.24      978.85     93.61 o 
 -19   6  12    20971.33    20815.76    306.33 o 
 -18   6  12     1790.36     1948.82    108.42 o 
 -17   6  12    16601.75    16754.18    305.02 o 
 -16   6  12     2883.18     2954.14    161.26 o 
 -15   6  12    22949.77    22769.68    308.91 o 
 -14   6  12     1382.71     1370.15     89.04 o 
 -13   6  12    38643.38    39028.28    392.74 o 
 -12   6  12       74.26      135.41     47.26 o 
 -11   6  12    27837.05    27708.82    293.40 o 
 -10   6  12     1318.79     1313.62     61.32 o 
  -9   6  12     4618.29     4693.77     97.00 o 
  -8   6  12      982.05      960.74     59.72 o 
  -7   6  12     6783.73     6240.48    130.82 o 
  -6   6  12       30.16        8.17     44.13 o 
  -5   6  12     5105.85     4820.43     82.14 o 
  -4   6  12     1982.05     1921.31     60.48 o 
  -3   6  12     2298.58     2326.80     67.30 o 
  -2   6  12     1990.48     1905.41     64.32 o 
  -1   6  12      539.90      652.22     46.78 o 
   0   6  12      198.98      135.37     45.15 o 
   1   6  12     2952.31     2675.81     85.30 o 
   2   6  12      130.90      115.61     53.69 o 
   3   6  12     1770.70     1761.92     84.71 o 
   4   6  12       92.95       38.86     50.27 o 
   5   6  12        0.86      -61.23     50.19 o 
   6   6  12       96.49       15.75     55.52 o 
   7   6  12      358.26      369.30     67.19 o 
   8   6  12      311.39      243.21     67.18 o 
   9   6  12     1507.60     1634.83     98.37 o 
  10   6  12      103.46      178.86     93.30 o 
  11   6  12     1971.50     1817.08    154.84 o 
  12   6  12      976.99      850.82    110.90 o 
  13   6  12     3859.29     3816.90    226.29 o 
  14   6  12       44.63       -2.91     87.28 o 
  15   6  12     2197.86     2176.95    149.55 o 
  16   6  12      362.48      407.36     91.75 o 
  17   6  12     1085.23      939.49    134.91 o 
 -23   7  12        2.32      -22.50     85.67 o 
 -22   7  12      220.09       98.12     80.13 o 
 -21   7  12       25.44       38.88     73.08 o 
 -20   7  12      184.65       94.08     74.02 o 
 -19   7  12       97.19       57.98     71.44 o 
 -18   7  12      284.77      268.18     74.68 o 
 -17   7  12       22.01       96.37     75.21 o 
 -16   7  12       51.58       32.58     65.68 o 
 -15   7  12        1.01      210.49     68.80 o 
 -14   7  12      444.57      496.31     87.68 o 
 -13   7  12     1440.94     1559.16     95.10 o 
 -12   7  12      269.27      141.40     68.32 o 
 -11   7  12     2981.28     2615.26     91.32 o 
 -10   7  12       76.26       45.80     42.21 o 
  -9   7  12     2882.63     2960.97     87.40 o 
  -8   7  12      118.67       60.11     47.56 o 
  -7   7  12     2450.80     2354.11     95.36 o 
  -6   7  12     4072.43     4165.45    126.15 o 
  -5   7  12      244.18      250.64     58.69 o 
  -4   7  12     1106.72     1040.24     52.86 o 
  -3   7  12        8.79        0.66     36.38 o 
  -2   7  12        3.18       20.99     39.32 o 
  -1   7  12       94.65      112.30     42.78 o 
   0   7  12     2945.36     2780.25     83.52 o 
   1   7  12     1087.69     1263.12     76.37 o 
   2   7  12      285.03      272.69     58.35 o 
   3   7  12      980.02      878.24     74.16 o 
   4   7  12        1.26       10.26     54.25 o 
   5   7  12       62.16       57.98     58.09 o 
   6   7  12       13.82      -32.30     57.19 o 
   7   7  12      923.77      970.26     86.61 o 
   8   7  12       15.38       32.58     72.39 o 
   9   7  12      410.12      513.90     78.55 o 
  10   7  12      276.46      270.79     74.66 o 
  11   7  12      259.94      253.29     76.28 o 
  12   7  12       59.53      122.31     89.95 o 
  13   7  12      161.23       94.58     91.35 o 
  14   7  12        6.66      -70.15     89.20 o 
  15   7  12       90.24      218.61    100.74 o 
  16   7  12        8.67       46.92     98.72 o 
 -22   8  12     2637.14     2928.83    143.58 o 
 -21   8  12     3846.52     4145.77    157.97 o 
 -20   8  12     4260.84     4407.21    158.21 o 
 -19   8  12     3794.81     3818.52    147.89 o 
 -18   8  12     4344.92     4531.17    155.20 o 
 -17   8  12     2279.45     2207.46    132.51 o 
 -16   8  12     4043.27     3830.01    140.65 o 
 -15   8  12     2568.96     2633.42    122.68 o 
 -14   8  12     8624.28     8508.44    189.27 o 
 -13   8  12     8837.91     8438.74    186.59 o 
 -12   8  12     6203.09     6007.05    195.50 o 
 -11   8  12     2238.91     2523.07    114.00 o 
 -10   8  12     3929.43     4175.40    178.81 o 
  -9   8  12      581.30      761.75     81.38 o 
  -8   8  12     2910.28     2913.54     96.63 o 
  -7   8  12     1612.84     1612.97    111.52 o 
  -6   8  12     1722.55     1822.97     91.82 o 
  -5   8  12     2507.58     2650.26    105.62 o 
  -4   8  12     1977.36     2021.08    122.21 o 
  -3   8  12      337.31      369.70     69.70 o 
  -2   8  12       32.41        8.04     41.30 o 
  -1   8  12      656.14      533.96     53.32 o 
   0   8  12     2064.16     2081.29     78.01 o 
   1   8  12      287.68      321.18     56.06 o 
   2   8  12     1291.33     1269.62     82.97 o 
   3   8  12       53.72       39.14     57.91 o 
   4   8  12      596.87      551.55     71.29 o 
   5   8  12      906.97     1012.69    131.83 o 
   6   8  12      730.84      846.35     83.87 o 
   7   8  12     1342.10     1393.44     97.35 o 
   8   8  12      377.29      576.27     81.85 o 
   9   8  12      341.80      278.05     77.71 o 
  10   8  12      341.36      263.54     79.01 o 
  11   8  12      371.46      451.18     85.49 o 
  12   8  12       46.38     -103.31     73.87 o 
  13   8  12      462.31      412.25     92.79 o 
  14   8  12      322.08      274.49    111.48 o 
 -20   9  12      137.01       28.05     80.31 o 
 -19   9  12      130.87       81.13     81.63 o 
 -18   9  12     1068.36     1193.94    107.97 o 
 -17   9  12      141.93       75.15     77.06 o 
 -16   9  12     1214.29     1566.58    109.32 o 
 -15   9  12     1487.96     1607.91    108.40 o 
 -14   9  12     4187.64     4138.03    146.27 o 
 -13   9  12     1822.99     1771.48    108.86 o 
 -12   9  12     4288.44     4060.82    141.02 o 
 -11   9  12     1387.73     1280.90     97.70 o 
 -10   9  12     7347.86     7253.59    175.91 o 
  -9   9  12     1048.44     1156.49     94.31 o 
  -8   9  12     6113.10     5954.02    149.83 o 
  -7   9  12     2472.45     2598.00    100.38 o 
  -6   9  12    15623.29    15275.26    241.53 o 
  -5   9  12     2935.05     2891.89    117.61 o 
  -4   9  12    13646.22    12951.91    223.75 o 
  -3   9  12     2161.41     2409.02    148.35 o 
  -2   9  12    15632.19    15460.69    252.75 o 
  -1   9  12     5086.60     5381.37    153.43 o 
   0   9  12    22594.19    22413.07    272.74 o 
   1   9  12     3915.48     4203.18    117.37 o 
   2   9  12    20051.94    20014.30    452.96 o 
   3   9  12     1586.00     1848.38    166.07 o 
   4   9  12    15418.24    15440.49    254.93 o 
   5   9  12     4557.32     4587.99    145.42 o 
   6   9  12    13607.37    13459.55    243.67 o 
   7   9  12     5486.79     5387.31    162.80 o 
   8   9  12    10391.06    10637.45    224.06 o 
   9   9  12     2697.47     3006.07    137.29 o 
  10   9  12    12915.13    12953.02    256.14 o 
  11   9  12      710.02      895.79    103.26 o 
  12   9  12     8840.59     8807.78    221.11 o 
 -18  10  12        0.59      283.93     90.70 o 
 -17  10  12        0.38       -3.92     96.47 o 
 -16  10  12       35.71      399.05     89.04 o 
 -15  10  12       27.70       11.69     78.01 o 
 -14  10  12       34.11      180.95     80.75 o 
 -13  10  12       27.29      -99.80    102.57 o 
 -12  10  12       30.72      147.47    134.24 o 
 -11  10  12      118.35       59.46     72.68 o 
 -10  10  12       39.64      165.96     74.49 o 
  -9  10  12       64.15       80.64     80.68 o 
  -8  10  12      227.77      471.65     92.69 o 
  -7  10  12       33.94       86.73     81.84 o 
  -6  10  12      228.57      415.43     67.70 o 
  -5  10  12       53.37       48.89     59.68 o 
  -4  10  12       10.72       51.66     73.49 o 
  -3  10  12       72.93      -43.20     65.76 o 
  -2  10  12      236.06      302.20     82.78 o 
  -1  10  12       98.44       22.81     78.71 o 
   0  10  12       28.74       -3.76     80.49 o 
   1  10  12      104.88      154.08     86.46 o 
   2  10  12      268.75      184.47     86.20 o 
   3  10  12       35.19        4.04     60.51 o 
   4  10  12       99.52      -21.23     67.71 o 
   5  10  12      122.81       41.22     70.71 o 
   6  10  12       11.61       30.17     71.56 o 
   7  10  12      463.42      382.13     85.03 o 
   8  10  12       81.01       13.64     77.78 o 
   9  10  12      351.23      302.32     90.22 o 
  10  10  12       32.31      -29.61     78.11 o 
 -14  11  12      184.45      102.45     83.83 o 
 -13  11  12        0.87      -21.93     76.96 o 
 -12  11  12     1167.33     1229.76    110.04 o 
 -11  11  12       16.35       -5.57     76.10 o 
 -10  11  12     6447.15     6130.91    235.22 o 
  -9  11  12      447.09      490.25    104.26 o 
  -8  11  12     3662.80     3659.85    168.41 o 
  -7  11  12       12.96      -47.36     84.98 o 
  -6  11  12     5124.13     4378.96    177.11 o 
  -5  11  12      200.52      166.05     92.18 o 
  -4  11  12     8319.85     7817.14    221.68 o 
  -3  11  12      638.25      561.77     90.17 o 
  -2  11  12     8748.58     8441.28    230.86 o 
  -1  11  12      461.43      478.93    103.85 o 
   0  11  12     7813.14     8091.05    230.84 o 
   1  11  12      381.49      571.03    111.00 o 
   2  11  12    12156.38    11602.93    283.66 o 
   3  11  12     1155.57     1208.84    129.94 o 
   4  11  12     9533.26     9458.26    262.26 o 
   5  11  12     1308.69     1478.42    138.29 o 
   6  11  12     8768.80     8963.23    214.15 o 
   7  11  12        3.26       66.43     82.44 o 
  -9  12  12      255.26      305.51    103.85 o 
  -8  12  12     1166.61     1423.92    132.39 o 
  -7  12  12      840.47      967.36    120.16 o 
  -6  12  12     2281.93     2217.26    149.93 o 
  -5  12  12     1557.10     1433.84    131.04 o 
  -4  12  12     1651.03     1715.74    170.84 o 
  -3  12  12      120.20       -9.36    106.08 o 
  -2  12  12      940.21      840.38    100.08 o 
  -1  12  12      150.94      254.62    100.73 o 
   0  12  12      303.11      254.52    101.46 o 
   1  12  12      263.23      139.56    100.32 o 
   2  12  12      232.32      185.79    102.87 o 
 -27   0  13      943.05      705.86    175.27 o 
 -25   0  13       93.60       50.08    125.19 o 
 -23   0  13      726.19      784.55    164.54 o 
 -21   0  13       37.68       78.69    114.46 o 
 -19   0  13       26.00     -128.77     96.58 o 
 -17   0  13      205.98      159.71     50.32 o 
 -15   0  13     1349.56     1348.17     68.65 o 
 -13   0  13      820.30     1141.71     60.76 o 
 -11   0  13     2320.62     2408.75    100.83 o 
  -9   0  13      929.11      818.24    228.93 o 
  -7   0  13      106.44       59.11     51.27 o 
  -5   0  13     4282.09     4382.33    155.00 o 
  -3   0  13     1567.22     1749.02     65.03 o 
  -1   0  13     1717.38     1957.38    100.23 o 
   1   0  13       17.81        7.05     34.35 o 
   3   0  13     1503.62     1611.16     94.23 o 
   5   0  13      315.65      187.90    119.23 o 
   7   0  13     1314.89     1467.63     82.31 o 
   9   0  13      111.91        4.75     52.32 o 
  11   0  13       34.83      -68.49     53.51 o 
  13   0  13       23.01       55.81     61.86 o 
  15   0  13       10.92      -27.42    151.43 o 
  17   0  13      126.71      -41.73    157.39 o 
  19   0  13       22.51     -218.20    158.58 o 
 -27   1  13      108.39       29.89     95.67 o 
 -26   1  13     1287.37      958.38    133.77 o 
 -25   1  13       23.62      -48.99     86.47 o 
 -24   1  13       92.40        6.84     86.73 o 
 -23   1  13        1.99      -80.37     82.57 o 
 -22   1  13        6.93       75.66     86.75 o 
 -21   1  13       73.55        6.01     54.92 o 
 -20   1  13       18.00      -67.89     45.26 o 
 -19   1  13        5.56      -65.81     43.87 o 
 -18   1  13     3145.54     3335.70    102.05 o 
 -17   1  13      146.30      125.17     47.48 o 
 -16   1  13      333.33      451.80     45.66 o 
 -15   1  13      947.74     1055.45     43.50 o 
 -14   1  13    11751.44    11894.78    120.89 o 
 -13   1  13     2560.57     2542.30     61.59 o 
 -12   1  13    17845.52    17634.70    168.06 o 
 -11   1  13     1852.37     1915.65     53.98 o 
 -10   1  13    24304.29    24293.46    257.97 o 
  -9   1  13     5074.09     5315.43     99.40 o 
  -8   1  13    30037.67    31523.66    315.74 o 
  -7   1  13     4232.40     4563.54     86.94 o 
  -6   1  13    50802.75    55419.09    502.10 o 
  -5   1  13     5614.22     5663.04     83.38 o 
  -4   1  13    27357.94    27042.81    220.12 o 
  -3   1  13      773.07      815.80     32.11 o 
  -2   1  13    45625.78    44511.41    316.65 o 
  -1   1  13     1509.87     1228.62     50.04 o 
   0   1  13    22758.99    22677.16    197.69 o 
   1   1  13     7502.30     7060.55    108.97 o 
   2   1  13    33166.10    31972.24    326.62 o 
   3   1  13     2803.40     2896.16     75.12 o 
   4   1  13    21405.94    20490.71    311.14 o 
   5   1  13     4085.66     4044.21     88.95 o 
   6   1  13    20897.25    20423.82    232.91 o 
   7   1  13     2295.72     2153.91     82.11 o 
   8   1  13    25668.33    25816.56    299.96 o 
   9   1  13     4399.17     4139.88     91.63 o 
  10   1  13    14051.28    14015.53    186.86 o 
  11   1  13     1654.63     1646.13     67.16 o 
  12   1  13     9857.15     9507.72    282.79 o 
  13   1  13      879.32      839.50     79.38 o 
  14   1  13    10762.95    10793.47    201.76 o 
  15   1  13      730.77      862.70    122.10 o 
  16   1  13     4399.78     4224.06    210.25 o 
  17   1  13      198.59      192.49    119.64 o 
  18   1  13     2978.55     2984.98    200.24 o 
  19   1  13      495.10      432.22    139.95 o 
 -27   2  13      768.66      793.23    133.98 o 
 -26   2  13     5904.48     6224.75    387.51 o 
 -25   2  13     2016.72     2063.34    315.37 o 
 -24   2  13     2985.94     2974.13    177.05 o 
 -23   2  13     2135.56     2409.79    458.45 o 
 -22   2  13     4780.51     4701.96    179.84 o 
 -21   2  13     6180.18     6112.18    144.34 o 
 -20   2  13     8472.89     8833.46    168.47 o 
 -19   2  13     8794.76     9169.69    167.58 o 
 -18   2  13    21710.01    21588.17    332.84 o 
 -17   2  13     6372.76     6586.25    136.61 o 
 -16   2  13    14275.17    14201.74    183.49 o 
 -15   2  13     5153.64     5116.11    106.77 o 
 -14   2  13    14270.08    14478.11    160.54 o 
 -13   2  13    17098.35    16959.09    175.41 o 
 -12   2  13    28401.24    29893.14    260.97 o 
 -11   2  13     7639.57     7743.44    105.85 o 
 -10   2  13    16185.72    15682.17    174.48 o 
  -9   2  13    12890.29    12760.99    166.95 o 
  -8   2  13    14238.36    13670.98    202.90 o 
  -7   2  13     7800.80     8037.45    120.92 o 
  -6   2  13    20806.64    21301.83    229.12 o 
  -5   2  13    12406.77    12707.08    143.90 o 
  -4   2  13    19382.48    20104.41    219.70 o 
  -3   2  13     6865.02     6873.26    104.16 o 
  -2   2  13    22082.26    22044.77    419.68 o 
  -1   2  13     6498.28     6337.12     89.90 o 
   0   2  13     6028.18     6142.70     89.12 o 
   1   2  13     1083.85     1082.15     49.66 o 
   2   2  13       83.78       55.47     37.53 o 
   3   2  13       46.76       17.42     36.85 o 
   4   2  13      532.32      447.64     48.19 o 
   5   2  13      440.95      382.42     48.07 o 
   6   2  13      156.12       93.35     41.46 o 
   7   2  13      268.17      295.45     49.64 o 
   8   2  13       47.50       55.01     44.75 o 
   9   2  13      840.33      723.24     56.31 o 
  10   2  13      118.83       69.90     45.62 o 
  11   2  13      169.58      120.10     50.58 o 
  12   2  13     2657.90     2372.72    153.34 o 
  13   2  13      895.52      900.33     83.73 o 
  14   2  13     2177.50     2441.87    115.48 o 
  15   2  13      500.42      421.67    106.75 o 
  16   2  13     5367.34     5391.26    157.24 o 
  17   2  13      486.58      417.97    131.32 o 
  18   2  13      941.94      936.02    156.26 o 
  19   2  13     1110.50     1204.55    241.45 o 
 -27   3  13        9.74      -74.25     96.56 o 
 -26   3  13        0.24       57.83    159.18 o 
 -25   3  13       48.12        2.73     92.56 o 
 -24   3  13      442.24      408.67     72.69 o 
 -23   3  13      391.52      415.77     72.08 o 
 -22   3  13      274.99      119.45     62.73 o 
 -21   3  13      881.33      798.81     76.41 o 
 -20   3  13      396.85      304.49     63.16 o 
 -19   3  13      980.71     1044.42     77.79 o 
 -18   3  13      369.23      316.80     46.04 o 
 -17   3  13        0.59      -36.42     37.23 o 
 -16   3  13     8807.71     8693.75    127.06 o 
 -15   3  13       38.83       38.58     36.97 o 
 -14   3  13        5.73        3.03     32.45 o 
 -13   3  13        0.64      -29.47     39.37 o 
 -12   3  13       61.62       11.60     25.58 o 
 -11   3  13       38.25       23.04     31.21 o 
 -10   3  13      739.87      990.91     52.81 o 
  -9   3  13      116.14      183.68     39.14 o 
  -8   3  13      787.20      802.51     50.41 o 
  -7   3  13       17.06      -14.48     23.18 o 
  -6   3  13     1114.75     1513.42     53.20 o 
  -5   3  13     4573.41     4862.12     74.23 o 
  -4   3  13     2668.06     2858.44     57.77 o 
  -3   3  13     1995.72     1936.27     48.97 o 
  -2   3  13       28.82       39.87     31.81 o 
  -1   3  13     1142.35     1359.57     55.87 o 
   0   3  13      485.67      636.53     40.43 o 
   1   3  13     2061.65     2346.51     76.55 o 
   2   3  13     7051.37     6982.75    126.84 o 
   3   3  13     2616.42     2577.46    116.51 o 
   4   3  13      547.01      741.62     56.19 o 
   5   3  13      885.71      872.96     68.62 o 
   6   3  13       16.87        1.90     42.58 o 
   7   3  13     1415.69     1635.68    161.26 o 
   8   3  13      976.73     1091.21     99.64 o 
   9   3  13       42.96      -48.11     81.96 o 
  10   3  13     2115.69     2437.20    124.80 o 
  11   3  13      349.21      434.64     82.45 o 
  12   3  13      119.51      115.56     76.13 o 
  13   3  13      888.93      879.90     85.64 o 
  14   3  13       52.62       50.46    106.36 o 
  15   3  13        2.48       -6.14     61.28 o 
  16   3  13        5.87      -27.56     69.39 o 
  17   3  13       20.79      -43.06    154.54 o 
  18   3  13       37.14       55.93    120.35 o 
  19   3  13        0.38      -70.63    123.93 o 
 -26   4  13     1346.34     1576.07    119.93 o 
 -25   4  13     9489.10     9668.60    206.16 o 
 -24   4  13     1680.08     1654.90    104.43 o 
 -23   4  13    13489.70    13382.87    233.34 o 
 -22   4  13     1203.69     1152.36     97.93 o 
 -21   4  13    17067.24    17228.54    308.74 o 
 -20   4  13     2436.77     2843.82    156.22 o 
 -19   4  13    16431.36    17079.33    259.95 o 
 -18   4  13      709.21      685.67     63.63 o 
 -17   4  13    13265.13    13824.30    195.22 o 
 -16   4  13     1016.12     1243.42     60.18 o 
 -15   4  13    11350.20    11313.21    148.06 o 
 -14   4  13     7162.51     7183.15    114.37 o 
 -13   4  13    25107.63    25489.22    268.59 o 
 -12   4  13     5189.94     5323.48    106.81 o 
 -11   4  13    25699.75    25968.06    268.05 o 
 -10   4  13     1718.48     1877.33    101.54 o 
  -9   4  13    10171.97    10040.71    198.77 o 
  -8   4  13     4489.51     4469.82     90.18 o 
  -7   4  13    36602.25    35925.14    296.82 o 
  -6   4  13     5002.05     4866.53     77.13 o 
  -5   4  13    12624.16    11749.83    127.78 o 
  -4   4  13     3427.85     3966.41     69.59 o 
  -3   4  13    11051.93    11179.94    122.40 o 
  -2   4  13       99.29       57.36     35.18 o 
  -1   4  13    17640.46    17976.93    204.65 o 
   0   4  13     1797.08     1655.68     73.31 o 
   1   4  13     7254.41     6512.34    110.59 o 
   2   4  13      168.18      154.53     42.18 o 
   3   4  13     1524.95     1586.76     72.18 o 
   4   4  13      866.32      854.72     60.29 o 
   5   4  13     1462.58     1543.86     74.76 o 
   6   4  13     2638.64     2503.84     89.76 o 
   7   4  13        1.22      -66.36     59.77 o 
   8   4  13      201.08      107.77     72.90 o 
   9   4  13       27.76      -33.47     64.56 o 
  10   4  13       66.51      -85.23     66.29 o 
  11   4  13        7.95      -99.84     66.56 o 
  12   4  13        8.61      -94.78     77.99 o 
  13   4  13     2715.02     2990.08    147.04 o 
  14   4  13     1986.22     1802.56    151.10 o 
  15   4  13     2314.93     2063.01    137.42 o 
  16   4  13        2.35      -75.62     71.39 o 
  17   4  13     1601.18     1454.39    109.79 o 
  18   4  13      503.25      526.18    103.26 o 
 -25   5  13     1224.28     1125.72     99.80 o 
 -24   5  13      123.84      126.63     74.16 o 
 -23   5  13       36.28       70.23     67.36 o 
 -22   5  13      161.05       23.77     63.74 o 
 -21   5  13      626.08      568.02     77.67 o 
 -20   5  13      196.67      131.86     60.38 o 
 -19   5  13      139.10      197.30     67.54 o 
 -18   5  13       47.25      -32.49     81.75 o 
 -17   5  13     1401.64     1428.32     99.84 o 
 -16   5  13       29.53      -73.05     54.17 o 
 -15   5  13      903.85      893.43     65.73 o 
 -14   5  13      149.40       47.90     50.46 o 
 -13   5  13     1278.38     1439.38     68.38 o 
 -12   5  13      255.71      171.35     45.42 o 
 -11   5  13      882.65     1064.39     61.42 o 
 -10   5  13        0.50      -53.02     38.05 o 
  -9   5  13     7061.74     6825.06    121.31 o 
  -8   5  13       62.26       69.67     58.86 o 
  -7   5  13    17426.93    16976.39    226.41 o 
  -6   5  13      157.54      176.08     36.01 o 
  -5   5  13    21803.01    20446.64    221.52 o 
  -4   5  13        1.21      -50.66     33.77 o 
  -3   5  13    24447.52    23452.60    250.29 o 
  -2   5  13        0.20       17.17     38.23 o 
  -1   5  13    19015.38    18479.31    216.80 o 
   0   5  13      679.78      769.64     66.11 o 
   1   5  13    23164.18    22075.26    279.86 o 
   2   5  13      547.96      662.01     56.93 o 
   3   5  13     7485.44     7154.13    143.53 o 
   4   5  13      108.41      152.11     56.47 o 
   5   5  13    15909.08    15481.75    218.32 o 
   6   5  13        4.12       43.46    134.18 o 
   7   5  13    22323.32    22227.64    358.62 o 
   8   5  13        4.43      121.81     87.17 o 
   9   5  13     9340.96     8691.20    216.55 o 
  10   5  13       86.76       27.18     76.73 o 
  11   5  13     4374.42     4064.81    163.48 o 
  12   5  13        2.52      -81.26     75.06 o 
  13   5  13     6804.63     6607.98    205.84 o 
  14   5  13      494.67      552.15    106.26 o 
  15   5  13     3037.74     3355.84    144.49 o 
  16   5  13       21.38      -32.74     77.43 o 
  17   5  13     1396.65     1376.53    156.61 o 
 -24   6  13       15.27      -30.41     72.38 o 
 -23   6  13     1576.21     1692.80    110.78 o 
 -22   6  13       87.33       94.16    105.39 o 
 -21   6  13      481.22      914.31     92.61 o 
 -20   6  13       18.83      130.19     88.46 o 
 -19   6  13     2327.59     2817.87    122.47 o 
 -18   6  13      200.58      185.10     80.71 o 
 -17   6  13     1120.74     1305.76    103.43 o 
 -16   6  13       72.18       55.09     63.88 o 
 -15   6  13     3131.71     3158.55    121.04 o 
 -14   6  13     1726.70     1949.94     99.57 o 
 -13   6  13     9949.96     9626.07    215.89 o 
 -12   6  13      800.47      789.25     61.96 o 
 -11   6  13     2905.65     3091.27     94.89 o 
 -10   6  13      642.31      649.85     52.54 o 
  -9   6  13     4209.33     4232.68    131.52 o 
  -8   6  13     1113.24     1074.28     70.35 o 
  -7   6  13     4247.53     3830.59    114.86 o 
  -6   6  13      535.64      637.28     62.47 o 
  -5   6  13     1829.06     1783.89     80.11 o 
  -4   6  13       99.40       93.24     40.69 o 
  -3   6  13      264.59      197.12     37.11 o 
  -2   6  13     1084.16     1072.04     53.04 o 
  -1   6  13     2029.67     2220.72     71.53 o 
   0   6  13     1770.98     1830.78     79.89 o 
   1   6  13     1742.97     1665.90     79.08 o 
   2   6  13      224.37      198.84     52.78 o 
   3   6  13        0.55      -54.43     36.29 o 
   4   6  13     1859.19     1801.30     88.87 o 
   5   6  13       23.13      -66.23     50.68 o 
   6   6  13      355.02      314.52     65.39 o 
   7   6  13      795.58      873.20     98.21 o 
   8   6  13       83.60      121.60     76.77 o 
   9   6  13      286.01      241.35     86.20 o 
  10   6  13        6.92     -108.95     72.63 o 
  11   6  13       58.03      133.76     85.21 o 
  12   6  13        3.37      -56.37     78.90 o 
  13   6  13     1081.31     1119.91    122.48 o 
  14   6  13       12.55     -133.90    118.12 o 
  15   6  13      499.70      391.07    106.99 o 
  16   6  13       40.32       22.36     84.30 o 
 -23   7  13      424.03      555.04    104.55 o 
 -22   7  13      167.41       20.94     80.37 o 
 -21   7  13        4.08     -103.09     68.73 o 
 -20   7  13        7.28       52.65     72.94 o 
 -19   7  13      164.93      111.36     73.47 o 
 -18   7  13      663.31      699.64     86.57 o 
 -17   7  13     3799.06     3628.29    134.32 o 
 -16   7  13     1227.69     1208.18    110.83 o 
 -15   7  13     7234.80     7076.12    181.14 o 
 -14   7  13     3027.53     2857.05    118.69 o 
 -13   7  13     4938.66     4872.05    143.12 o 
 -12   7  13     4386.71     4476.69    134.47 o 
 -11   7  13    11867.76    12001.64    179.70 o 
 -10   7  13     7409.72     7144.19    161.36 o 
  -9   7  13    11995.24    11860.35    161.21 o 
  -8   7  13      619.78      639.20     67.01 o 
  -7   7  13     9590.14     9159.50    176.23 o 
  -6   7  13     4574.23     4912.45    221.16 o 
  -5   7  13    14198.10    13614.42    213.70 o 
  -4   7  13     6976.09     6711.62    149.41 o 
  -3   7  13    13805.96    13777.15    165.02 o 
  -2   7  13     8978.71     9088.25    133.02 o 
  -1   7  13    37106.30    36654.72    334.12 o 
   0   7  13     9537.86     9829.35    143.98 o 
   1   7  13    21124.19    21318.84    279.45 o 
   2   7  13     7096.50     7196.91    152.05 o 
   3   7  13     6085.46     6468.61    147.85 o 
   4   7  13     3097.66     3109.38    114.40 o 
   5   7  13    12891.29    13048.72    221.06 o 
   6   7  13     2111.21     2408.08    109.73 o 
   7   7  13     9977.81    10589.19    206.04 o 
   8   7  13     2134.92     2512.29    117.39 o 
   9   7  13     6333.66     6584.81    244.89 o 
  10   7  13     2176.34     2701.99    152.28 o 
  11   7  13     5814.30     5832.19    202.49 o 
  12   7  13     1941.15     2009.00    165.83 o 
  13   7  13     7505.98     7234.90    230.98 o 
  14   7  13     2717.37     2920.34    172.33 o 
  15   7  13     5866.51     6027.96    222.79 o 
 -22   8  13     1031.66     1047.40    108.88 o 
 -21   8  13     1743.15     2035.86    125.13 o 
 -20   8  13     1687.19     1916.85    120.39 o 
 -19   8  13     3323.24     3575.42    146.22 o 
 -18   8  13     4219.18     4204.61    151.26 o 
 -17   8  13     1439.06     1668.48    110.63 o 
 -16   8  13     4262.13     4484.32    149.61 o 
 -15   8  13     1053.51     1199.56     97.54 o 
 -14   8  13     5526.20     5254.69    154.20 o 
 -13   8  13     3281.32     3314.83    129.82 o 
 -12   8  13     8346.63     8004.84    180.87 o 
 -11   8  13     7787.12     7029.73    169.17 o 
 -10   8  13     6423.16     6298.43    134.86 o 
  -9   8  13     4830.88     4627.81    120.03 o 
  -8   8  13     2233.88     2024.19     86.15 o 
  -7   8  13     1967.86     1813.95     93.10 o 
  -6   8  13     2559.49     2293.90    157.99 o 
  -5   8  13     3800.58     3551.38    136.99 o 
  -4   8  13     8554.88     8139.48    198.23 o 
  -3   8  13     1445.47     1286.78     87.91 o 
  -2   8  13      880.06      773.76     93.09 o 
  -1   8  13       41.20      -11.86     42.57 o 
   0   8  13       21.60        3.47     46.94 o 
   1   8  13      279.91      247.43     55.23 o 
   2   8  13       16.18       28.43     54.77 o 
   3   8  13      542.53      375.95     71.49 o 
   4   8  13      918.87      806.36     79.61 o 
   5   8  13     1139.43     1268.69    121.17 o 
   6   8  13      417.81      274.23     95.69 o 
   7   8  13       12.45      -93.08     62.05 o 
   8   8  13       12.23      -68.38     66.22 o 
   9   8  13     1007.82      951.72     94.93 o 
  10   8  13      628.04      512.78     88.03 o 
  11   8  13       68.23       -3.07     76.25 o 
  12   8  13      984.16      786.63    120.61 o 
  13   8  13      517.48      351.66    114.77 o 
  14   8  13      386.43      306.04    113.85 o 
 -20   9  13      315.84      114.02     83.96 o 
 -19   9  13       15.33      -11.60     80.22 o 
 -18   9  13        4.65        5.77     99.82 o 
 -17   9  13        1.69       77.30     77.96 o 
 -16   9  13        7.80      -26.78     71.68 o 
 -15   9  13        8.77      -60.98     69.50 o 
 -14   9  13      126.78       35.29     70.42 o 
 -13   9  13      218.53      171.65     74.82 o 
 -12   9  13      440.06      428.30     79.02 o 
 -11   9  13      349.13      295.38     76.32 o 
 -10   9  13      535.78      544.96     80.65 o 
  -9   9  13      217.54      180.23     81.64 o 
  -8   9  13      315.05      420.24     63.56 o 
  -7   9  13      632.82      571.90     68.68 o 
  -6   9  13      370.14      300.04     68.55 o 
  -5   9  13      136.77      117.71     65.66 o 
  -4   9  13     2209.86     1917.00    103.89 o 
  -3   9  13        5.68      -28.94     62.74 o 
  -2   9  13     1827.65     1773.22    104.11 o 
  -1   9  13      729.98      846.23     87.26 o 
   0   9  13     1095.39     1143.36    109.81 o 
   1   9  13      976.90      939.82     73.94 o 
   2   9  13     4141.03     4148.63    121.62 o 
   3   9  13       90.85      213.98     68.45 o 
   4   9  13     2908.31     2822.17    122.49 o 
   5   9  13      339.67      447.40     78.73 o 
   6   9  13     3346.44     3121.70    134.03 o 
   7   9  13     1386.16     1523.32    107.78 o 
   8   9  13     2808.20     2972.09    136.18 o 
   9   9  13      702.87      715.54     94.38 o 
  10   9  13     1230.91     1551.16    118.39 o 
  11   9  13       25.07      195.40     87.50 o 
  12   9  13     1671.77     1693.92    128.38 o 
 -17  10  13       56.96       84.32     83.80 o 
 -16  10  13    10733.73    10740.93    336.24 o 
 -15  10  13      248.29      398.38    109.59 o 
 -14  10  13    11656.69    11770.01    241.55 o 
 -13  10  13       58.33      -17.48     73.93 o 
 -12  10  13    10634.31    10188.15    220.82 o 
 -11  10  13      159.34      125.38     75.48 o 
 -10  10  13     6246.53     6349.23    199.31 o 
  -9  10  13      297.04      318.09     93.79 o 
  -8  10  13    13373.95    13321.97    282.83 o 
  -7  10  13        5.34       23.91    110.15 o 
  -6  10  13    19461.60    20079.78    269.48 o 
  -5  10  13      130.12      261.64     86.05 o 
  -4  10  13     9136.11     9272.91    277.25 o 
  -3  10  13      232.04      250.44     75.00 o 
  -2  10  13     5299.37     5065.63    154.37 o 
  -1  10  13      132.05       74.05     83.44 o 
   0  10  13     3984.80     3708.82    166.49 o 
   1  10  13      216.05      246.70     92.37 o 
   2  10  13     3080.11     3031.41    190.70 o 
   3  10  13      108.77       87.06     60.91 o 
   4  10  13     1927.51     2001.97    156.26 o 
   5  10  13      122.98       30.28     69.12 o 
   6  10  13       59.91     -101.63     77.62 o 
   7  10  13       21.02      -88.74     71.39 o 
   8  10  13      439.01      380.70     90.39 o 
   9  10  13        4.84       -0.78     78.16 o 
 -14  11  13      724.32      585.46    108.77 o 
 -13  11  13      162.84       72.00     81.45 o 
 -12  11  13     2745.24     2793.89    172.21 o 
 -11  11  13       94.26      -82.67     83.78 o 
 -10  11  13     1944.28     1938.28    139.41 o 
  -9  11  13      100.77      120.97     93.52 o 
  -8  11  13     2315.27     2477.18    150.29 o 
  -7  11  13        1.06       -5.58     85.83 o 
  -6  11  13      763.59      695.23    107.71 o 
  -5  11  13       47.02       37.43     86.95 o 
  -4  11  13      405.67      275.39     78.45 o 
  -3  11  13       59.31      -20.96     73.96 o 
  -2  11  13     2041.89     2181.66    143.91 o 
  -1  11  13        8.22      -27.24     87.68 o 
   0  11  13     2475.70     2688.40    256.80 o 
   1  11  13        9.12      -17.59     94.08 o 
   2  11  13     1405.33     1317.74    130.87 o 
   3  11  13        3.63      -63.49     93.70 o 
   4  11  13     1564.97     1642.55    144.48 o 
   5  11  13       20.54      114.35    126.85 o 
   6  11  13     1157.68     1230.09    135.95 o 
  -8  12  13      808.25      739.29    117.94 o 
  -7  12  13       79.22      137.12     95.45 o 
  -6  12  13      768.03      906.92    158.40 o 
  -5  12  13      485.57      415.77    107.61 o 
  -4  12  13      398.12      547.05    132.92 o 
  -3  12  13       43.71      -41.75    131.75 o 
  -2  12  13      160.87      276.43    100.46 o 
  -1  12  13       22.87      115.88     97.13 o 
   0  12  13        3.70       22.00     95.33 o 
 -26   0  14    19965.71    19263.20    604.51 o 
 -24   0  14    14896.74    14486.75    496.01 o 
 -22   0  14    15423.38    15903.23    503.16 o 
 -20   0  14    39541.66    38280.79    864.44 o 
 -18   0  14    46300.93    47692.16    662.38 o 
 -16   0  14    43088.50    44540.86    708.57 o 
 -14   0  14    82112.55    86467.27    891.50 o 
 -12   0  14    74785.92    79564.41   1431.98 o 
 -10   0  14    51481.88    52523.93    709.94 o 
  -8   0  14    60158.59    61329.09    799.27 o 
  -6   0  14    29463.66    27393.39    410.09 o 
  -4   0  14    26855.86    26758.90    310.89 o 
  -2   0  14    34135.54    35191.11    389.41 o 
   0   0  14     7186.38     7760.52    115.66 o 
   2   0  14     2518.20     2159.57    138.31 o 
   4   0  14       67.74        5.35     54.85 o 
   6   0  14        9.17      -46.96     47.49 o 
   8   0  14        5.31      -70.59     47.06 o 
  10   0  14      863.51      782.52     77.49 o 
  12   0  14      878.56     1037.96     88.98 o 
  14   0  14     3014.41     3305.12    269.47 o 
  16   0  14     1741.99     2123.53    252.77 o 
  18   0  14      137.56       95.39    172.89 o 
 -27   1  14      537.38      617.92    122.65 o 
 -26   1  14     2382.98     2419.97    172.78 o 
 -25   1  14       10.78      100.32     92.25 o 
 -24   1  14     1796.99     1751.60    147.82 o 
 -23   1  14      253.70      199.59     96.01 o 
 -22   1  14     2058.43     2016.67    178.85 o 
 -21   1  14      871.06      855.80    121.62 o 
 -20   1  14     1680.22     1895.17     99.27 o 
 -19   1  14        0.26      -65.24     43.49 o 
 -18   1  14       29.65      -12.55     49.74 o 
 -17   1  14        4.96        9.17     70.22 o 
 -16   1  14       46.51       48.02     43.43 o 
 -15   1  14      686.36      823.73     45.44 o 
 -14   1  14       42.64       24.91     32.35 o 
 -13   1  14        0.53      -30.71     27.37 o 
 -12   1  14      576.50      536.97     36.75 o 
 -11   1  14        0.19      -47.89     31.93 o 
 -10   1  14     2976.80     2887.77     86.73 o 
  -9   1  14      321.75      460.72     46.64 o 
  -8   1  14     2488.69     2620.92     73.56 o 
  -7   1  14      900.08     1028.90     49.35 o 
  -6   1  14     3122.18     2997.30     65.82 o 
  -5   1  14        4.60      -29.60     22.67 o 
  -4   1  14     3101.72     2772.74     86.65 o 
  -3   1  14       53.61       67.60     22.51 o 
  -2   1  14    10568.17    10181.79    101.15 o 
  -1   1  14      661.08      819.48     32.02 o 
   0   1  14     4457.92     4283.00     72.76 o 
   1   1  14      751.05      816.93     40.61 o 
   2   1  14      829.33      858.91     59.15 o 
   3   1  14     1573.12     1746.78     72.41 o 
   4   1  14     9951.66     9950.21    141.73 o 
   5   1  14      258.09      269.44     43.05 o 
   6   1  14    10740.69    10535.46    151.01 o 
   7   1  14       24.18      -40.17     36.53 o 
   8   1  14     4801.79     5077.90    119.30 o 
   9   1  14      226.07      266.53     45.70 o 
  10   1  14     3544.13     3405.81     88.89 o 
  11   1  14      371.69      428.36     50.88 o 
  12   1  14     2588.32     2484.39    107.61 o 
  13   1  14      385.55      434.78     78.48 o 
  14   1  14     2656.05     2726.03    118.28 o 
  15   1  14      195.46      336.15    121.40 o 
  16   1  14     1755.90     1931.30    171.89 o 
  17   1  14      663.53     1022.73    412.54 o 
  18   1  14      751.91      746.75    184.21 o 
  19   1  14        1.41       44.05    124.74 o 
 -27   2  14       97.53       71.53    143.68 o 
 -26   2  14     1907.38     2291.22    170.73 o 
 -25   2  14      959.26     1167.19    134.90 o 
 -24   2  14     3399.40     3095.03    177.35 o 
 -23   2  14     1227.97     1195.21    128.52 o 
 -22   2  14     3712.98     4024.66    142.14 o 
 -21   2  14     3405.41     3525.83    117.26 o 
 -20   2  14    12637.35    12097.05    198.74 o 
 -19   2  14     5892.34     5932.19    136.95 o 
 -18   2  14     6209.03     6218.86    137.03 o 
 -17   2  14     5519.39     5605.43    138.19 o 
 -16   2  14     4553.55     4600.75     93.24 o 
 -15   2  14     2191.39     2331.60     71.67 o 
 -14   2  14     6691.72     6931.26    107.16 o 
 -13   2  14     5790.93     6130.37     99.43 o 
 -12   2  14     6313.98     6536.46     99.98 o 
 -11   2  14     1474.54     1410.45     58.21 o 
 -10   2  14    11504.24    11584.55    143.92 o 
  -9   2  14     7697.02     8232.44    129.54 o 
  -8   2  14     8726.37     8270.48    127.42 o 
  -7   2  14     4073.67     3963.89     85.59 o 
  -6   2  14      345.24      157.24     45.09 o 
  -5   2  14     1001.27     1294.96     78.54 o 
  -4   2  14     7676.15     7974.61    118.18 o 
  -3   2  14     6723.46     6312.62    196.87 o 
  -2   2  14    12771.17    12556.57    119.53 o 
  -1   2  14     6051.65     6327.39     92.95 o 
   0   2  14    12162.70    12144.62    136.33 o 
   1   2  14      256.37      250.07     43.25 o 
   2   2  14        4.26       24.49     37.03 o 
   3   2  14       22.38      -43.73     44.23 o 
   4   2  14       33.93       53.90     40.57 o 
   5   2  14        9.19      -24.47     38.55 o 
   6   2  14      149.45       56.15     43.73 o 
   7   2  14      342.94      296.08     52.78 o 
   8   2  14      348.07      379.70     55.93 o 
   9   2  14        0.47      -85.07     77.10 o 
  10   2  14      379.94      349.72     71.63 o 
  11   2  14        4.75      -63.42     42.28 o 
  12   2  14      126.92       95.47     62.40 o 
  13   2  14     1664.26     1709.35    102.91 o 
  14   2  14     1200.63     1282.22     98.05 o 
  15   2  14      250.04      141.31     74.26 o 
  16   2  14       49.02       75.76    153.21 o 
  17   2  14        2.01     -151.36    210.45 o 
  18   2  14      524.07      528.83    142.81 o 
 -27   3  14     1124.77     1017.61    349.95 o 
 -26   3  14      136.52      185.71    115.66 o 
 -25   3  14      413.15      326.31    111.52 o 
 -24   3  14       30.58       74.07     69.94 o 
 -23   3  14      109.84      105.10     64.04 o 
 -22   3  14      856.04      873.65    141.81 o 
 -21   3  14      295.23      137.70     61.11 o 
 -20   3  14       94.29       18.69     54.96 o 
 -19   3  14       59.16       33.03     80.20 o 
 -18   3  14     2218.91     2185.19     80.64 o 
 -17   3  14     1126.62     1219.32     60.32 o 
 -16   3  14      438.40      335.00     45.39 o 
 -15   3  14      185.42      156.35     39.62 o 
 -14   3  14     1043.16     1239.86     56.14 o 
 -13   3  14     1839.12     1749.64     68.03 o 
 -12   3  14       39.54      -10.91     26.42 o 
 -11   3  14      329.15      284.85     42.11 o 
 -10   3  14      301.41      262.97     43.76 o 
  -9   3  14     4002.31     4096.40     95.14 o 
  -8   3  14     3430.34     3857.32     76.92 o 
  -7   3  14    16720.99    17103.32    175.31 o 
  -6   3  14    16303.16    16850.23    162.74 o 
  -5   3  14    26917.55    26983.12    233.12 o 
  -4   3  14     9145.41     8870.38    104.35 o 
  -3   3  14    24822.38    25606.73    223.16 o 
  -2   3  14    17672.75    18396.78    202.15 o 
  -1   3  14    21196.04    20172.31    214.67 o 
   0   3  14    18402.04    18423.60    202.92 o 
   1   3  14    25194.57    24231.71    249.36 o 
   2   3  14    10445.34    10102.65    158.70 o 
   3   3  14    10297.47    10042.86    159.96 o 
   4   3  14    10941.37    10205.54    163.75 o 
   5   3  14    26290.45    25844.32    305.22 o 
   6   3  14    16460.38    15904.16    221.04 o 
   7   3  14    20929.84    20492.29    264.45 o 
   8   3  14    14428.31    14608.15    214.06 o 
   9   3  14    24649.21    24354.09    375.85 o 
  10   3  14     7038.52     7233.77    191.51 o 
  11   3  14    18386.46    18081.07    348.92 o 
  12   3  14     7441.61     7534.62    173.91 o 
  13   3  14    13218.76    12626.82    230.63 o 
  14   3  14     5458.94     5861.06    184.55 o 
  15   3  14     5431.50     5539.15    183.16 o 
  16   3  14     1650.45     1762.91    113.83 o 
  17   3  14     3417.43     3513.29    144.99 o 
  18   3  14     2709.14     2811.65    208.16 o 
 -26   4  14       41.03       25.95    101.50 o 
 -25   4  14      354.59      535.40     97.06 o 
 -24   4  14      192.45      263.14     72.01 o 
 -23   4  14      909.28     1219.67     92.97 o 
 -22   4  14      925.11     1056.49     86.84 o 
 -21   4  14     2530.26     2886.63    123.91 o 
 -20   4  14        2.81       14.22     56.87 o 
 -19   4  14     3748.65     3767.76    129.85 o 
 -18   4  14      200.66      211.98     50.94 o 
 -17   4  14     6134.44     6222.34    124.08 o 
 -16   4  14      218.96      117.97     49.16 o 
 -15   4  14     1867.03     1872.50     73.58 o 
 -14   4  14      310.48      260.75     44.14 o 
 -13   4  14     3090.66     3064.51     80.70 o 
 -12   4  14       22.08      -37.20     35.27 o 
 -11   4  14      301.73      178.69     47.04 o 
 -10   4  14       71.36      -14.19     37.12 o 
  -9   4  14     5235.39     5040.15    116.17 o 
  -8   4  14     1753.92     1867.77     67.04 o 
  -7   4  14     8295.19     8806.77    116.40 o 
  -6   4  14       31.78      105.43     28.83 o 
  -5   4  14      620.75      862.80     40.53 o 
  -4   4  14       37.49       -8.97     34.58 o 
  -3   4  14      529.78      473.08     44.19 o 
  -2   4  14        0.29       14.55     35.31 o 
  -1   4  14      555.27      456.02     46.63 o 
   0   4  14      121.51       31.05     40.70 o 
   1   4  14      763.63      824.24     52.62 o 
   2   4  14      144.96      195.10     44.71 o 
   3   4  14     2494.87     2581.33    106.70 o 
   4   4  14       24.09        6.00     41.94 o 
   5   4  14      115.71      161.06     47.16 o 
   6   4  14      993.50     1044.00     76.79 o 
   7   4  14       20.62      -90.64     60.43 o 
   8   4  14      183.12       74.08     69.62 o 
   9   4  14       65.15       17.19     69.61 o 
  10   4  14      398.69      307.58     82.85 o 
  11   4  14        6.94      -74.08     70.54 o 
  12   4  14      228.82      117.28     80.91 o 
  13   4  14       16.51     -112.20     74.80 o 
  14   4  14       76.77     -101.41     67.61 o 
  15   4  14        0.45      -60.94     91.59 o 
  16   4  14      489.21      415.29     90.00 o 
  17   4  14       68.45       13.40     88.29 o 
 -25   5  14      410.29      323.98     68.24 o 
 -24   5  14      940.11      893.16     89.35 o 
 -23   5  14      852.06      960.89     91.23 o 
 -22   5  14       11.78      -49.49     62.30 o 
 -21   5  14     1653.57     1541.31     91.59 o 
 -20   5  14       27.80       -7.26     56.77 o 
 -19   5  14     1295.58     1241.87     81.49 o 
 -18   5  14      207.15      -14.24     53.44 o 
 -17   5  14      104.03       87.74     60.69 o 
 -16   5  14        7.76      -45.32     55.58 o 
 -15   5  14      224.69      150.28     46.40 o 
 -14   5  14        3.23      -59.84     39.89 o 
 -13   5  14      197.20      187.17     47.18 o 
 -12   5  14      648.98      679.62     57.09 o 
 -11   5  14      962.66      979.75     60.96 o 
 -10   5  14       48.03       67.29     46.89 o 
  -9   5  14      535.01      530.45     56.98 o 
  -8   5  14       46.14       25.30     50.18 o 
  -7   5  14     2521.49     2455.65     90.77 o 
  -6   5  14        6.79      -30.26     32.32 o 
  -5   5  14     6783.60     6533.02     95.19 o 
  -4   5  14       26.81       29.05     36.45 o 
  -3   5  14     5147.64     5257.55    106.21 o 
  -2   5  14       60.27      101.76     41.18 o 
  -1   5  14    13422.69    13288.98    177.75 o 
   0   5  14      261.20      310.36     49.77 o 
   1   5  14    18049.11    18277.28    249.65 o 
   2   5  14       80.89      191.47     48.12 o 
   3   5  14     6027.19     6042.92    129.95 o 
   4   5  14       17.01       90.97     47.24 o 
   5   5  14    10932.43    10522.97    224.54 o 
   6   5  14       12.29      -69.11     64.95 o 
   7   5  14    13670.69    13550.96    269.93 o 
   8   5  14      211.98      230.49     80.73 o 
   9   5  14     5028.67     5212.04    174.75 o 
  10   5  14        5.19       58.68     77.52 o 
  11   5  14     3674.42     3940.23    163.50 o 
  12   5  14      113.64      136.50     84.00 o 
  13   5  14     5180.63     5296.27    189.41 o 
  14   5  14      486.02      579.61    107.32 o 
  15   5  14     2732.91     2949.66    140.20 o 
  16   5  14       30.04      -41.99     76.84 o 
  17   5  14     2428.17     2845.92    144.62 o 
 -24   6  14      931.35     1022.58    100.53 o 
 -23   6  14    13041.96    13244.40    247.64 o 
 -22   6  14     1525.30     1649.11     99.02 o 
 -21   6  14    20799.92    20579.48    278.55 o 
 -20   6  14     1059.37      949.43     98.51 o 
 -19   6  14    22611.27    22813.85    326.55 o 
 -18   6  14     2602.89     2988.69    125.31 o 
 -17   6  14    23324.15    23558.43    326.47 o 
 -16   6  14     3554.48     3692.20    129.59 o 
 -15   6  14    22624.15    22817.41    312.65 o 
 -14   6  14      473.65      516.35     72.35 o 
 -13   6  14    19774.68    20112.42    247.86 o 
 -12   6  14     3403.27     3392.05    100.11 o 
 -11   6  14    33361.09    32419.11    335.21 o 
 -10   6  14     4855.26     4884.26    150.46 o 
  -9   6  14    37495.02    36988.01    517.84 o 
  -8   6  14     1195.76     1453.08     96.03 o 
  -7   6  14    47302.64    46448.65    493.02 o 
  -6   6  14     1284.24     1411.33     82.61 o 
  -5   6  14    15197.27    14869.83    187.29 o 
  -4   6  14      825.54      995.48     72.84 o 
  -3   6  14     3682.10     3431.37     93.76 o 
  -2   6  14      161.99      186.19     48.18 o 
  -1   6  14     1444.27     1394.30     70.98 o 
   0   6  14     1548.58     1693.28     76.63 o 
   1   6  14      752.02      732.18     79.03 o 
   2   6  14     3484.99     3348.14    105.01 o 
   3   6  14     1047.66     1310.86     73.92 o 
   4   6  14       26.33      -35.90    112.38 o 
   5   6  14     4315.10     4063.81    153.23 o 
   6   6  14      147.89      195.99     76.86 o 
   7   6  14      228.30       50.38    106.16 o 
   8   6  14       21.53      -68.67     72.10 o 
   9   6  14      102.34      -33.51     75.99 o 
  10   6  14       53.81      -87.07     75.26 o 
  11   6  14       60.60       76.46     86.31 o 
  12   6  14        1.02     -117.85     80.61 o 
  13   6  14      864.45      773.46    115.78 o 
  14   6  14      228.33       97.85     96.62 o 
  15   6  14      263.98       50.32     97.08 o 
  16   6  14      251.12       26.68     85.76 o 
 -23   7  14        2.19       -5.59     69.52 o 
 -22   7  14        8.15     -109.71     73.14 o 
 -21   7  14       32.45       30.21     75.85 o 
 -20   7  14        3.23      -54.55     70.92 o 
 -19   7  14      273.06      202.89     76.45 o 
 -18   7  14       17.61       -9.40     68.38 o 
 -17   7  14       45.32      137.35     71.05 o 
 -16   7  14       45.08       -4.42     63.87 o 
 -15   7  14        0.25       17.57     63.90 o 
 -14   7  14       99.85       -2.20     62.34 o 
 -13   7  14      159.83      184.23     66.96 o 
 -12   7  14        6.83      -71.94     47.96 o 
 -11   7  14      108.32      104.08     50.35 o 
 -10   7  14       23.39       64.55     63.33 o 
  -9   7  14       53.68       87.47     53.54 o 
  -8   7  14     1075.73     1115.53     77.32 o 
  -7   7  14     1025.20      925.01     97.69 o 
  -6   7  14        4.56      -72.52     51.48 o 
  -5   7  14       87.85      185.27     59.93 o 
  -4   7  14      323.76      286.72     63.89 o 
  -3   7  14     3560.55     3334.00     84.44 o 
  -2   7  14        0.43      -17.04     39.75 o 
  -1   7  14      938.98     1029.69     65.84 o 
   0   7  14        2.03      -27.53     42.98 o 
   1   7  14      115.62       96.11     50.96 o 
   2   7  14      955.51     1019.90     90.39 o 
   3   7  14       24.91       14.19     55.45 o 
   4   7  14      214.76      340.12     65.97 o 
   5   7  14     1086.77      989.65    116.51 o 
   6   7  14     1061.22     1067.70    105.67 o 
   7   7  14      189.32      149.46     84.20 o 
   8   7  14        0.49      113.44     84.51 o 
   9   7  14        2.37      -87.47     80.84 o 
  10   7  14       64.38       80.35     86.82 o 
  11   7  14      171.40       79.28    134.20 o 
  12   7  14       47.30      -27.21     91.92 o 
  13   7  14      246.93      224.89    126.36 o 
  14   7  14       67.07      103.08     99.78 o 
 -21   8  14     4283.87     4448.67    163.42 o 
 -20   8  14     5061.25     5080.92    226.14 o 
 -19   8  14     3909.16     3633.97    147.51 o 
 -18   8  14     3141.03     3305.35    140.50 o 
 -17   8  14     4511.64     4456.82    152.96 o 
 -16   8  14     5762.21     5612.04    164.65 o 
 -15   8  14     4658.97     4510.31    147.63 o 
 -14   8  14     5807.92     5980.46    164.04 o 
 -13   8  14     5041.88     4489.83    144.04 o 
 -12   8  14     2265.09     2229.43    113.33 o 
 -11   8  14     2198.86     2041.15    122.19 o 
 -10   8  14     7654.45     7077.37    148.47 o 
  -9   8  14     5924.79     5371.41    125.58 o 
  -8   8  14     9678.70     9223.54    183.54 o 
  -7   8  14     9110.71     8333.39    170.60 o 
  -6   8  14     5837.02     5703.99    145.01 o 
  -5   8  14     3353.42     3064.60    116.49 o 
  -4   8  14     2941.15     3004.14    116.06 o 
  -3   8  14      473.10      482.31     73.09 o 
  -2   8  14      227.47      129.75     64.13 o 
  -1   8  14     4295.96     3908.00     98.89 o 
   0   8  14     1070.40      973.02     68.67 o 
   1   8  14      926.98      780.72     67.76 o 
   2   8  14      310.96      279.15     63.48 o 
   3   8  14      907.59     1012.27     91.72 o 
   4   8  14      560.79      566.10     76.04 o 
   5   8  14      744.26      762.56     83.50 o 
   6   8  14      547.21      404.05     78.69 o 
   7   8  14      569.72      546.92     82.54 o 
   8   8  14      176.66      -52.84    110.31 o 
   9   8  14      204.11       57.94     89.84 o 
  10   8  14      462.63      339.70    101.58 o 
  11   8  14      902.89      801.10    234.35 o 
  12   8  14      284.69      221.09    108.18 o 
  13   8  14       13.71      -53.80     96.11 o 
 -20   9  14      289.40      275.14     99.99 o 
 -19   9  14        0.19      -63.09     75.09 o 
 -18   9  14       80.81      -39.30     91.40 o 
 -17   9  14      380.87      430.71     87.91 o 
 -16   9  14        2.01       21.49     74.69 o 
 -15   9  14       87.37       15.25     73.71 o 
 -14   9  14      540.21      659.66     89.26 o 
 -13   9  14       19.60      -72.92     68.34 o 
 -12   9  14     1194.01     1113.72     97.54 o 
 -11   9  14      337.02      245.85     85.04 o 
 -10   9  14     3886.36     3579.01    154.20 o 
  -9   9  14     1308.00     1416.37     93.08 o 
  -8   9  14     6399.45     6127.24    138.80 o 
  -7   9  14     1654.30     1598.77     98.19 o 
  -6   9  14     7062.97     7135.21    166.44 o 
  -5   9  14     1023.90      972.95     87.57 o 
  -4   9  14     4200.64     4311.12    137.63 o 
  -3   9  14     2074.97     2135.45    152.13 o 
  -2   9  14     9426.42     8978.11    193.46 o 
  -1   9  14     2575.32     2650.70    123.00 o 
   0   9  14    10418.11    10009.47    241.26 o 
   1   9  14     1202.38     1333.90     97.07 o 
   2   9  14    11546.12    11670.49    193.87 o 
   3   9  14     2999.00     3281.10    127.26 o 
   4   9  14    14676.33    14519.46    250.81 o 
   5   9  14     2552.50     2823.82    126.58 o 
   6   9  14    10605.87    10997.63    223.56 o 
   7   9  14     2010.82     2295.97    123.34 o 
   8   9  14     8746.04     9026.73    211.39 o 
   9   9  14     1257.15     1484.76    160.82 o 
  10   9  14     6378.73     6803.61    194.42 o 
  11   9  14     2296.09     2551.02    172.34 o 
 -17  10  14        0.33       18.66     80.57 o 
 -16  10  14        0.36      386.83    133.01 o 
 -15  10  14      245.72      345.18     89.86 o 
 -14  10  14        2.04      185.52     82.95 o 
 -13  10  14       53.86       79.24    109.80 o 
 -12  10  14        6.27       97.88     86.01 o 
 -11  10  14      156.87       69.68     88.55 o 
 -10  10  14       60.47       33.08     82.11 o 
  -9  10  14        3.13       78.07     83.29 o 
  -8  10  14      174.63      425.62     95.08 o 
  -7  10  14      171.29      276.89     75.92 o 
  -6  10  14       55.43      175.30     96.89 o 
  -5  10  14      161.26      244.37     74.70 o 
  -4  10  14       90.50      207.67     73.47 o 
  -3  10  14        4.20      -61.78     66.59 o 
  -2  10  14      102.66      195.34     75.67 o 
  -1  10  14       35.48      -13.72     81.71 o 
   0  10  14       18.61       51.31     84.05 o 
   1  10  14       49.18       53.27     85.21 o 
   2  10  14      478.72      471.43    100.52 o 
   3  10  14        1.92     -126.57     88.57 o 
   4  10  14      313.34      176.11     74.38 o 
   5  10  14       39.14      -30.10     69.80 o 
   6  10  14      703.06      665.32     93.86 o 
   7  10  14       27.99      -86.11     71.60 o 
   8  10  14       73.56      -34.78     78.64 o 
 -14  11  14      545.70      654.39    100.08 o 
 -13  11  14       23.01       40.84     89.76 o 
 -12  11  14       66.18      104.35    181.41 o 
 -11  11  14      145.50      196.56     95.59 o 
 -10  11  14      216.84      211.09     94.39 o 
  -9  11  14      196.01       76.14     89.67 o 
  -8  11  14     1325.41     1195.31    123.12 o 
  -7  11  14        7.21       -5.73    114.44 o 
  -6  11  14     5314.75     5058.38    189.73 o 
  -5  11  14      310.14      238.42    104.48 o 
  -4  11  14     1831.33     1807.06    144.39 o 
  -3  11  14      152.39      185.14     80.23 o 
  -2  11  14     3904.81     3701.37    171.83 o 
  -1  11  14      163.50       49.16     91.43 o 
   0  11  14     6436.43     6835.99    219.36 o 
   1  11  14      128.11       56.16     95.98 o 
   2  11  14     4123.58     3699.19    180.01 o 
   3  11  14      563.73      673.66    118.63 o 
   4  11  14     5398.14     5179.55    238.34 o 
   5  11  14      725.82      726.61    151.03 o 
  -6  12  14     3127.43     3485.38    180.41 o 
  -5  12  14      767.46      699.90    118.71 o 
  -4  12  14     2954.32     3009.54    205.98 o 
  -3  12  14      368.65      383.31     99.73 o 
  -2  12  14     2432.57     2618.81    161.41 o 
 -27   0  15       81.86       25.04    145.46 o 
 -25   0  15      191.97      263.50    145.46 o 
 -23   0  15      449.61      465.01    145.46 o 
 -21   0  15      595.19      838.20    152.62 o 
 -19   0  15     1471.17     1491.60    172.89 o 
 -17   0  15      380.46      757.69     74.90 o 
 -15   0  15     2349.60     2958.29    118.59 o 
 -13   0  15       32.01      206.07    135.93 o 
 -11   0  15      671.21      789.14     80.42 o 
  -9   0  15      795.55      926.11     77.51 o 
  -7   0  15       46.98       22.05     37.97 o 
  -5   0  15      236.91      148.59     38.76 o 
  -3   0  15        8.48       17.00     33.87 o 
  -1   0  15     2647.04     3064.59     85.36 o 
   1   0  15      515.36      456.20     54.13 o 
   3   0  15      503.54      699.75     79.06 o 
   5   0  15       24.82       13.22     91.21 o 
   7   0  15        8.96       42.17     56.84 o 
   9   0  15        0.82      -55.73     55.00 o 
  11   0  15       19.78      -83.19     55.46 o 
  13   0  15        1.38       35.77    138.31 o 
  15   0  15       47.42      -14.31    156.19 o 
  17   0  15        5.86      -19.08    162.16 o 
 -27   1  15       33.17       28.05     95.71 o 
 -26   1  15     4648.81     4458.19    211.94 o 
 -25   1  15      928.88      949.32    125.99 o 
 -24   1  15     4743.98     4817.29    209.07 o 
 -23   1  15      909.84      821.07    132.94 o 
 -22   1  15     4196.17     3951.84    185.87 o 
 -21   1  15       18.60      -82.41     77.44 o 
 -20   1  15     2240.00     2305.38    144.98 o 
 -19   1  15     1166.52     1347.78     76.17 o 
 -18   1  15      173.75      185.50     51.32 o 
 -17   1  15       25.37      -23.11     44.51 o 
 -16   1  15     1027.87     1046.84     65.18 o 
 -15   1  15      135.92      107.92     44.44 o 
 -14   1  15     5818.70     6409.77     95.15 o 
 -13   1  15      212.94      119.99     33.98 o 
 -12   1  15      820.37      898.28     46.53 o 
 -11   1  15      505.04      597.18     51.38 o 
 -10   1  15     2489.91     2164.25     75.15 o 
  -9   1  15      261.97      220.43     39.37 o 
  -8   1  15    13444.83    14161.44    175.48 o 
  -7   1  15     1827.49     1730.00     69.27 o 
  -6   1  15    24446.36    24203.91    228.35 o 
  -5   1  15     5557.61     5986.35     82.32 o 
  -4   1  15    16009.04    15049.92    180.17 o 
  -3   1  15     6654.89     6823.45     85.80 o 
  -2   1  15    36748.99    37378.25    277.14 o 
  -1   1  15     3321.36     3133.26     55.82 o 
   0   1  15    44389.91    44190.16    351.14 o 
   1   1  15       75.56       27.73     52.37 o 
   2   1  15    26941.52    27177.03    293.87 o 
   3   1  15     2257.76     2028.36     78.85 o 
   4   1  15     9187.75     8519.15    132.84 o 
   5   1  15     2058.30     2123.48     76.30 o 
   6   1  15    22534.61    21444.72    253.80 o 
   7   1  15     1393.46     1562.60     76.61 o 
   8   1  15    16599.14    16936.55    232.89 o 
   9   1  15     3257.73     3236.22     90.38 o 
  10   1  15    10297.93    10529.54    150.07 o 
  11   1  15      912.64     1061.87     63.35 o 
  12   1  15    10359.98     9987.00    193.44 o 
  13   1  15     1427.64     1789.08    101.03 o 
  14   1  15     9238.50     9664.34    198.00 o 
  15   1  15      720.33      778.01    219.39 o 
  16   1  15     3130.96     3322.01    206.56 o 
  17   1  15      151.31      183.84    171.10 o 
  18   1  15     4941.72     5229.23    702.28 o 
 -27   2  15      535.98      458.15    116.96 o 
 -26   2  15     4732.87     4838.40    219.08 o 
 -25   2  15     2296.05     2393.00    167.75 o 
 -24   2  15     6464.77     6025.62    227.21 o 
 -23   2  15     2253.29     2595.66    162.72 o 
 -22   2  15     8892.99     8397.94    254.19 o 
 -21   2  15     2550.97     2679.64    105.52 o 
 -20   2  15     4842.25     4791.54    127.63 o 
 -19   2  15     4178.08     3768.51    114.76 o 
 -18   2  15     4485.51     4527.03    103.26 o 
 -17   2  15     3008.21     3092.69     84.22 o 
 -16   2  15    15974.12    16150.42    180.05 o 
 -15   2  15    11526.61    11821.74    146.66 o 
 -14   2  15    35181.27    34712.87    302.32 o 
 -13   2  15    15706.34    15852.10    170.66 o 
 -12   2  15    16081.81    15632.78    194.97 o 
 -11   2  15     4098.57     4045.01     98.06 o 
 -10   2  15    14100.42    13937.79    183.78 o 
  -9   2  15    19596.24    19854.00    230.41 o 
  -8   2  15    46592.08    48119.02    459.58 o 
  -7   2  15    16985.72    16499.57    196.99 o 
  -6   2  15    14474.48    13634.39    509.88 o 
  -5   2  15     4997.94     4885.67    103.49 o 
  -4   2  15    15969.14    14695.81    489.57 o 
  -3   2  15     4827.66     4682.27     74.69 o 
  -2   2  15    23397.07    23294.19    191.68 o 
  -1   2  15    16970.81    16874.70    171.72 o 
   0   2  15    20741.91    21491.74    205.35 o 
   1   2  15     7019.62     6746.65    111.52 o 
   2   2  15    14161.50    14376.25    236.81 o 
   3   2  15     7080.49     6848.31    130.45 o 
   4   2  15     2374.60     2307.00    103.73 o 
   5   2  15      584.92      526.87     55.97 o 
   6   2  15     1806.15     2023.24     84.44 o 
   7   2  15      205.40      146.00     50.20 o 
   8   2  15      380.23      445.85     62.10 o 
   9   2  15     1704.24     1541.65     81.49 o 
  10   2  15       25.55       36.81     63.36 o 
  11   2  15      287.07      111.64     60.92 o 
  12   2  15       19.22      -82.05     54.70 o 
  13   2  15      489.74      559.37     96.55 o 
  14   2  15      122.87      -63.15    115.31 o 
  15   2  15       24.86     -107.94     71.96 o 
  16   2  15      496.54      411.45    131.52 o 
  17   2  15      174.23      352.17    132.55 o 
  18   2  15      689.75      744.26    153.42 o 
 -27   3  15       23.45       60.54    119.23 o 
 -26   3  15        4.31       59.12     99.27 o 
 -25   3  15        7.45        8.12     89.97 o 
 -24   3  15      237.93      216.05    128.77 o 
 -23   3  15       21.66      -50.06     76.76 o 
 -22   3  15       25.53      -82.19     54.80 o 
 -21   3  15       81.68        1.07     65.57 o 
 -20   3  15       53.82       50.02     56.55 o 
 -19   3  15      297.93      218.82     57.77 o 
 -18   3  15        0.16      -56.47     37.64 o 
 -17   3  15      553.58      562.08     50.81 o 
 -16   3  15       30.34       16.32     37.58 o 
 -15   3  15      221.47      186.24     42.57 o 
 -14   3  15       52.04      -32.84     36.34 o 
 -13   3  15       89.93       73.68     40.88 o 
 -12   3  15     1475.15     1409.58     62.96 o 
 -11   3  15        0.58      -36.31     38.42 o 
 -10   3  15      839.93      886.01     57.31 o 
  -9   3  15        0.99      -10.44     37.00 o 
  -8   3  15      266.10      249.04     33.22 o 
  -7   3  15      482.43      681.62     58.90 o 
  -6   3  15      439.61      566.31     39.27 o 
  -5   3  15      245.86      274.60     30.91 o 
  -4   3  15      450.80      599.40     34.87 o 
  -3   3  15      600.77      666.49     47.00 o 
  -2   3  15     1249.25     1459.71     73.72 o 
  -1   3  15     3029.29     3208.54     80.32 o 
   0   3  15      140.37      140.11     28.70 o 
   1   3  15     3874.61     3879.62    100.41 o 
   2   3  15      630.20      603.31     55.47 o 
   3   3  15      572.38      774.18     58.79 o 
   4   3  15     1574.72     1917.49     81.80 o 
   5   3  15      752.44      700.94     61.08 o 
   6   3  15      320.03      374.28     55.63 o 
   7   3  15     3624.08     3603.76    108.89 o 
   8   3  15      987.63      945.02     94.66 o 
   9   3  15      796.38      920.52     96.13 o 
  10   3  15      221.98      200.19     77.96 o 
  11   3  15      312.39      591.99     89.12 o 
  12   3  15      382.17      463.28     80.09 o 
  13   3  15      151.92      132.01     73.29 o 
  14   3  15      428.19      321.43     70.08 o 
  15   3  15      248.78      369.47     76.24 o 
  16   3  15        3.04      -24.61     72.38 o 
  17   3  15      162.66      201.68    131.00 o 
 -26   4  15     1199.94     1242.69    153.21 o 
 -25   4  15     6563.16     6803.35    199.37 o 
 -24   4  15      471.96      610.36     99.10 o 
 -23   4  15    15027.27    14867.70    249.00 o 
 -22   4  15     1497.51     1629.90     98.62 o 
 -21   4  15    15438.53    15708.54    248.93 o 
 -20   4  15     4949.77     4972.79    127.51 o 
 -19   4  15    18464.10    18658.46    388.42 o 
 -18   4  15      999.74     1160.83    106.01 o 
 -17   4  15    21618.43    22060.77    356.23 o 
 -16   4  15     1409.64     1704.57     75.31 o 
 -15   4  15    26401.62    26942.50    262.46 o 
 -14   4  15     3209.60     3240.38     89.32 o 
 -13   4  15    19607.35    19973.99    208.59 o 
 -12   4  15     1360.93     1561.93     62.03 o 
 -11   4  15    19317.62    19169.51    239.10 o 
 -10   4  15      714.72      757.09     58.85 o 
  -9   4  15    36009.19    36467.31    377.87 o 
  -8   4  15     4828.22     5091.74    133.35 o 
  -7   4  15    23884.45    24712.91    223.76 o 
  -6   4  15     3062.04     3026.96     66.02 o 
  -5   4  15     8803.69     9123.70    133.76 o 
  -4   4  15     1732.08     1775.52     60.70 o 
  -3   4  15    25230.79    24253.51    255.44 o 
  -2   4  15     5217.07     4932.41    102.04 o 
  -1   4  15    18903.22    18122.10    250.86 o 
   0   4  15     2154.98     2181.35     68.31 o 
   1   4  15     9540.64     9739.77    164.15 o 
   2   4  15       41.46      -32.16     44.40 o 
   3   4  15     5009.92     4777.21    119.95 o 
   4   4  15      791.30      830.44     64.44 o 
   5   4  15     4563.11     4200.52    112.02 o 
   6   4  15      404.35      425.97     84.24 o 
   7   4  15     3205.87     3391.81    154.49 o 
   8   4  15     1589.27     1902.70    133.55 o 
   9   4  15      676.05      675.85    114.43 o 
  10   4  15      543.96      554.98     91.39 o 
  11   4  15       95.70       94.90     77.77 o 
  12   4  15        2.00      -45.76    103.03 o 
  13   4  15      239.40      246.18     89.77 o 
  14   4  15      331.13      126.19    101.19 o 
  15   4  15        2.62        2.84     81.40 o 
  16   4  15        1.04       14.46     98.96 o 
  17   4  15      396.10      458.40     89.11 o 
 -25   5  15     1919.39     1854.64    138.09 o 
 -24   5  15      226.97      213.55     53.23 o 
 -23   5  15     3172.47     3050.87    263.40 o 
 -22   5  15        1.67       -2.36     70.55 o 
 -21   5  15     1610.87     1636.25     92.00 o 
 -20   5  15       87.20      -40.89     56.08 o 
 -19   5  15      560.66      541.98     68.27 o 
 -18   5  15      488.88      508.30     66.55 o 
 -17   5  15      292.33      263.39     59.52 o 
 -16   5  15      217.09      219.94     56.88 o 
 -15   5  15        3.41       23.27     41.22 o 
 -14   5  15      216.86      195.08     44.80 o 
 -13   5  15      449.69      406.41     48.47 o 
 -12   5  15     1068.89      954.64     57.14 o 
 -11   5  15      165.52       54.60     39.52 o 
 -10   5  15       92.62       88.70     45.04 o 
  -9   5  15     1992.63     1948.61     72.00 o 
  -8   5  15       35.03       15.43     38.49 o 
  -7   5  15     3373.04     3588.86     87.51 o 
  -6   5  15        9.56      -41.99     29.87 o 
  -5   5  15     5195.57     5374.34    104.42 o 
  -4   5  15      581.34      602.97     50.76 o 
  -3   5  15     8948.57     8135.32    133.13 o 
  -2   5  15      731.68      684.58     55.66 o 
  -1   5  15    14094.72    13737.48    184.48 o 
   0   5  15       53.81      112.35     46.77 o 
   1   5  15    18246.67    17717.44    237.75 o 
   2   5  15      393.23      424.23     55.24 o 
   3   5  15    15182.21    14923.35    216.65 o 
   4   5  15     1951.21     2009.20     87.98 o 
   5   5  15    20600.87    19872.76    377.21 o 
   6   5  15       50.50       30.44     72.50 o 
   7   5  15     5206.92     5041.16    169.22 o 
   8   5  15       21.71      -22.01     72.66 o 
   9   5  15     9144.77     8990.33    227.78 o 
  10   5  15       57.72       14.64     78.13 o 
  11   5  15    11677.89    11591.38    265.62 o 
  12   5  15      142.84      164.93     89.68 o 
  13   5  15     7374.30     7392.41    313.63 o 
  14   5  15      107.89      -68.25     86.83 o 
  15   5  15     3080.01     3238.20    146.55 o 
  16   5  15       69.40       51.98     84.27 o 
 -24   6  15       49.48      115.57     75.70 o 
 -23   6  15      247.69      489.56     84.84 o 
 -22   6  15       72.68       26.23     65.96 o 
 -21   6  15     1432.90     1740.19     99.00 o 
 -20   6  15       59.56       61.43     63.03 o 
 -19   6  15       63.47      215.24     64.47 o 
 -18   6  15       46.09       69.51     67.52 o 
 -17   6  15      163.37      530.77    108.47 o 
 -16   6  15      163.90      131.78     69.35 o 
 -15   6  15     2628.24     2838.87    117.68 o 
 -14   6  15       11.86       38.01     48.78 o 
 -13   6  15     2816.24     2604.32    141.44 o 
 -12   6  15      233.28      146.30     50.58 o 
 -11   6  15     4720.33     4375.11    110.67 o 
 -10   6  15     1124.34     1198.48     77.70 o 
  -9   6  15     2835.98     3063.80    106.52 o 
  -8   6  15      265.33      338.77     60.43 o 
  -7   6  15     1442.66     1514.46     94.65 o 
  -6   6  15      129.32      154.96     56.50 o 
  -5   6  15     3413.08     3149.75    109.27 o 
  -4   6  15     1012.29     1140.04     79.07 o 
  -3   6  15     6791.25     6732.54    127.32 o 
  -2   6  15      125.71      149.68     48.85 o 
  -1   6  15     5784.74     5712.87    122.36 o 
   0   6  15       38.90      -23.57     46.56 o 
   1   6  15      310.93      245.02     60.20 o 
   2   6  15       81.37       37.43     66.47 o 
   3   6  15       31.26      -21.76     62.84 o 
   4   6  15      115.87      161.06    114.97 o 
   5   6  15     1481.57     1642.15    114.50 o 
   6   6  15        1.89       35.01    112.80 o 
   7   6  15      525.57      720.10     99.79 o 
   8   6  15      454.31      251.35     88.31 o 
   9   6  15       37.70      103.91     83.99 o 
  10   6  15      507.12      337.94     97.27 o 
  11   6  15       63.35      152.00     90.20 o 
  12   6  15       21.62      -32.14     84.11 o 
  13   6  15      148.78      -63.54     94.23 o 
  14   6  15       14.43      -19.21    114.97 o 
  15   6  15      497.70      318.56    135.97 o 
 -23   7  15     2936.42     3060.90    131.25 o 
 -22   7  15      445.01      375.68    115.17 o 
 -21   7  15     2192.14     2438.65    129.60 o 
 -20   7  15      199.75      105.74     77.33 o 
 -19   7  15     1305.57     1369.67    105.65 o 
 -18   7  15       92.11      135.93     72.91 o 
 -17   7  15       10.29      -69.21     65.90 o 
 -16   7  15     1093.80     1055.89    140.95 o 
 -15   7  15      309.65      323.37     74.83 o 
 -14   7  15      974.21     1028.47     88.39 o 
 -13   7  15     1246.26     1290.18     92.65 o 
 -12   7  15     1195.44     1096.53     71.77 o 
 -11   7  15     2811.20     2549.59    102.97 o 
 -10   7  15     1691.17     1674.50     80.49 o 
  -9   7  15    10902.72    10563.19    214.09 o 
  -8   7  15    10244.89     9949.21    182.99 o 
  -7   7  15    12964.50    12938.58    212.36 o 
  -6   7  15     5782.11     5532.33    140.45 o 
  -5   7  15     9043.68     8561.04    171.63 o 
  -4   7  15     1874.03     1922.47     97.87 o 
  -3   7  15    11278.05    10430.80    193.16 o 
  -2   7  15     4621.40     4623.84    115.58 o 
  -1   7  15     8735.72     8404.42    184.31 o 
   0   7  15     4407.01     4540.23    119.01 o 
   1   7  15    10444.03    10825.42    201.98 o 
   2   7  15     9432.62     9444.63    219.55 o 
   3   7  15    17165.54    17136.09    310.80 o 
   4   7  15     9113.58     9295.00    228.12 o 
   5   7  15    16232.37    15508.38    330.45 o 
   6   7  15     4656.87     4880.95    180.81 o 
   7   7  15    11525.62    12096.71    273.67 o 
   8   7  15     3992.04     3956.50    171.87 o 
   9   7  15     4086.80     4233.96    179.55 o 
  10   7  15     1749.93     1945.30    263.47 o 
  11   7  15     3905.29     3980.60    182.35 o 
  12   7  15     1340.93     1566.07    142.08 o 
  13   7  15     5367.37     5411.16    213.23 o 
  14   7  15     1159.80     1178.41    137.45 o 
 -21   8  15     2116.30     2311.34    148.01 o 
 -20   8  15     2120.85     2238.16    130.07 o 
 -19   8  15     1089.18     1199.70    107.40 o 
 -18   8  15     1639.97     1729.89    120.64 o 
 -17   8  15     3025.06     3104.75    135.49 o 
 -16   8  15     5315.14     5191.75    164.63 o 
 -15   8  15     3558.36     3389.17    135.89 o 
 -14   8  15     1693.35     1607.44    106.45 o 
 -13   8  15      230.44      135.28     71.02 o 
 -12   8  15     2590.16     2595.72    120.40 o 
 -11   8  15     2389.35     2312.71    106.69 o 
 -10   8  15     4288.41     4278.11    116.70 o 
  -9   8  15     4448.99     4430.37    136.08 o 
  -8   8  15    11347.82    10767.53    197.76 o 
  -7   8  15     9398.73     8770.56    178.72 o 
  -6   8  15    13591.52    13196.37    264.69 o 
  -5   8  15     3830.59     3277.96    119.82 o 
  -4   8  15     1963.88     2056.33    104.54 o 
  -3   8  15     1301.21     1023.96     86.02 o 
  -2   8  15      300.53      306.74     70.13 o 
  -1   8  15     2483.84     2625.92    118.05 o 
   0   8  15     5831.68     5746.73    129.20 o 
   1   8  15      945.24      993.35     72.71 o 
   2   8  15     3608.20     3572.64    112.24 o 
   3   8  15      155.46       33.38     86.91 o 
   4   8  15      392.78       88.86     69.87 o 
   5   8  15      627.91      537.17    128.00 o 
   6   8  15      168.24       11.62     80.58 o 
   7   8  15       53.54      -13.44     85.64 o 
   8   8  15      167.29       39.19     89.85 o 
   9   8  15       10.28      -51.95     88.31 o 
  10   8  15      124.74       99.33     96.24 o 
  11   8  15        0.04     -113.50     92.35 o 
  12   8  15        4.32      -39.66     96.07 o 
 -19   9  15       69.29      -46.12     78.30 o 
 -18   9  15      239.81      147.95    100.16 o 
 -17   9  15       68.03       11.47    129.76 o 
 -16   9  15      226.22      179.44     81.30 o 
 -15   9  15       86.08       19.99     73.02 o 
 -14   9  15       18.94      -26.14     70.66 o 
 -13   9  15       45.47      -27.06     68.31 o 
 -12   9  15      483.14      340.68     90.09 o 
 -11   9  15       24.70      -32.02     76.20 o 
 -10   9  15       57.27       15.39     76.22 o 
  -9   9  15       37.73      -87.56     58.37 o 
  -8   9  15     1080.31     1260.21    115.07 o 
  -7   9  15      278.11      326.59    138.02 o 
  -6   9  15      403.05      434.49     74.89 o 
  -5   9  15       13.15      -13.77     63.18 o 
  -4   9  15       10.55      104.75     65.79 o 
  -3   9  15      289.14      228.39     73.36 o 
  -2   9  15      835.67      793.95     88.28 o 
  -1   9  15        0.53       -3.09     76.94 o 
   0   9  15      672.76      720.45    100.37 o 
   1   9  15       22.95       78.14     84.33 o 
   2   9  15      204.63      312.52     81.54 o 
   3   9  15      191.83      266.30     67.13 o 
   4   9  15      883.67      821.89     90.47 o 
   5   9  15      441.06      461.32     81.85 o 
   6   9  15     2423.28     2362.86    124.52 o 
   7   9  15        0.93      -15.69     74.86 o 
   8   9  15     2226.10     2018.19    150.41 o 
   9   9  15       40.43       82.08    116.87 o 
  10   9  15     1466.07     1385.25    144.56 o 
 -17  10  15      108.32       56.30    105.32 o 
 -16  10  15    10992.90    10755.29    238.95 o 
 -15  10  15      185.40      352.72    120.98 o 
 -14  10  15    10005.40    10129.84    228.49 o 
 -13  10  15      200.17      294.90     96.89 o 
 -12  10  15    10769.33    10227.53    255.30 o 
 -11  10  15       41.02       43.76     88.60 o 
 -10  10  15    12698.13    12529.35    404.78 o 
  -9  10  15      243.99      269.21     95.28 o 
  -8  10  15    17530.15    16898.32    328.81 o 
  -7  10  15      100.11      107.90     72.80 o 
  -6  10  15     7717.72     7532.65    181.99 o 
  -5  10  15      119.23       13.63     71.07 o 
  -4  10  15     9086.09     8992.61    282.04 o 
  -3  10  15       21.58      -54.46     69.66 o 
  -2  10  15    11966.20    11986.71    236.31 o 
  -1  10  15      148.36      237.63     91.93 o 
   0  10  15     7581.08     7821.88    233.31 o 
   1  10  15      938.70     1163.33    121.39 o 
   2  10  15     7324.94     7359.55    226.92 o 
   3  10  15       38.67       79.10     90.90 o 
   4  10  15     5389.89     5084.26    199.61 o 
   5  10  15       44.21      136.19     77.33 o 
   6  10  15     2269.68     2320.83    130.83 o 
   7  10  15      721.62      718.14     99.45 o 
 -13  11  15      476.41      446.68    107.78 o 
 -12  11  15      166.54      284.49    100.00 o 
 -11  11  15        1.14        7.47    118.95 o 
 -10  11  15     1167.64     1253.19    127.75 o 
  -9  11  15      115.67      211.07    111.28 o 
  -8  11  15     3304.58     3041.91    163.89 o 
  -7  11  15       30.63      -36.19     88.05 o 
  -6  11  15      915.86      810.82    113.79 o 
  -5  11  15      282.66      293.63     82.69 o 
  -4  11  15     1458.01     1263.79    106.49 o 
  -3  11  15        0.11      -43.51     87.01 o 
  -2  11  15     1373.55     1545.93    131.81 o 
  -1  11  15        2.46      -91.19     85.83 o 
   0  11  15     1760.19     1787.71    260.42 o 
   1  11  15      190.94      359.87    105.70 o 
   2  11  15     1707.65     1566.33    140.50 o 
   3  11  15       19.09      -38.92    106.13 o 
   4  11  15     1739.79     1561.26    144.57 o 
 -26   0  16    10880.50    11614.44    463.81 o 
 -24   0  16    19568.32    20069.21    600.93 o 
 -22   0  16    30013.08    27802.63    713.01 o 
 -20   0  16    13652.68    13456.58    439.97 o 
 -18   0  16     8069.16     7970.69    319.54 o 
 -16   0  16    64540.50    66516.69   1189.94 o 
 -14   0  16    90709.07    92313.25   1152.36 o 
 -12   0  16    57377.25    56417.10    615.53 o 
 -10   0  16    81554.91    48921.09    974.13 o 
  -8   0  16    86889.78    90295.49    928.37 o 
  -6   0  16    42041.70    41462.88    462.30 o 
  -4   0  16    66321.50    65020.98    680.61 o 
  -2   0  16    43932.55    42734.55    468.49 o 
   0   0  16    46500.97    47800.90    643.61 o 
   2   0  16    16273.36    15859.37    236.12 o 
   4   0  16     2174.52     1858.23    112.55 o 
   6   0  16     9193.85     8959.78    416.34 o 
   8   0  16     1201.37     1156.37     88.73 o 
  10   0  16      707.84      589.23     79.58 o 
  12   0  16       36.05      -58.98     62.07 o 
  14   0  16       84.31      -13.12    158.58 o 
  16   0  16      114.34       82.27    181.23 o 
 -27   1  16     1041.17     1032.96    139.11 o 
 -26   1  16     1206.82     1290.56    144.55 o 
 -25   1  16     1034.42     1293.22    237.27 o 
 -24   1  16     1238.00     1173.22    131.52 o 
 -23   1  16       51.09      101.25     88.51 o 
 -22   1  16     2050.85     2165.33    296.89 o 
 -21   1  16      250.31      348.39    129.96 o 
 -20   1  16     6793.45     6632.37    217.91 o 
 -19   1  16      450.74      434.23     69.02 o 
 -18   1  16     8888.02     9028.25    158.95 o 
 -17   1  16      958.31     1085.06     67.75 o 
 -16   1  16     4565.33     4598.09    111.49 o 
 -15   1  16        9.50      -17.80     39.10 o 
 -14   1  16      159.40      189.90     37.29 o 
 -13   1  16       13.42        9.44     29.32 o 
 -12   1  16      745.58      695.79     44.57 o 
 -11   1  16      580.04      644.16     53.05 o 
 -10   1  16     1251.35     1209.34     61.61 o 
  -9   1  16      127.19       77.07     35.61 o 
  -8   1  16      180.63      118.24     35.03 o 
  -7   1  16      170.09      126.37     34.20 o 
  -6   1  16     2122.47     1957.92     55.47 o 
  -5   1  16      273.40      342.95     31.74 o 
  -4   1  16      330.08      295.55     30.68 o 
  -3   1  16      163.31      253.87     29.39 o 
  -2   1  16       19.70       84.39     25.23 o 
  -1   1  16      450.02      360.74     29.62 o 
   0   1  16     1530.44     1811.18     54.09 o 
   1   1  16     1077.54     1303.24     52.82 o 
   2   1  16     4521.20     4588.78     96.86 o 
   3   1  16      122.69       88.69     34.54 o 
   4   1  16     2575.50     2634.60     91.63 o 
   5   1  16      814.52      773.26     58.35 o 
   6   1  16     2202.28     2276.65     87.57 o 
   7   1  16     1022.17     1103.56    136.36 o 
   8   1  16     2742.13     2856.76     94.56 o 
   9   1  16       99.76      139.65     52.70 o 
  10   1  16     3311.86     3202.91     91.77 o 
  11   1  16       48.30        3.93     67.98 o 
  12   1  16     2418.02     2692.01    116.98 o 
  13   1  16       41.85       40.72     67.21 o 
  14   1  16     3720.86     3994.08    211.57 o 
  15   1  16        5.01      183.53    116.77 o 
  16   1  16      473.42      565.57    138.26 o 
  17   1  16      486.56      661.72    236.68 o 
 -27   2  16       15.19       64.17     96.92 o 
 -26   2  16      594.38      681.54    123.39 o 
 -25   2  16      913.96     1028.24    130.16 o 
 -24   2  16     1158.00     1274.79    134.14 o 
 -23   2  16      732.15      775.42    118.35 o 
 -22   2  16     2244.47     2459.34    211.04 o 
 -21   2  16      372.68      380.57     71.43 o 
 -20   2  16     5222.15     5039.59    112.48 o 
 -19   2  16        7.10      -27.41     41.71 o 
 -18   2  16     1066.66     1020.56     82.26 o 
 -17   2  16     1692.27     1750.04     67.21 o 
 -16   2  16    10680.46    10479.14    140.33 o 
 -15   2  16    14471.90    13759.36    162.71 o 
 -14   2  16    21815.07    21211.18    211.90 o 
 -13   2  16     6786.43     6298.36    145.75 o 
 -12   2  16    12466.21    12096.67    176.85 o 
 -11   2  16     3644.45     3547.06     94.32 o 
 -10   2  16     2223.82     1995.75     76.19 o 
  -9   2  16     2347.11     2247.89     85.88 o 
  -8   2  16     2343.32     2589.47     78.93 o 
  -7   2  16     2465.53     2447.91     74.60 o 
  -6   2  16     9995.07     9958.02    159.62 o 
  -5   2  16     6789.03     6932.88    126.33 o 
  -4   2  16    14139.54    13851.36    144.93 o 
  -3   2  16     5009.38     4598.33     76.20 o 
  -2   2  16     2484.55     2170.92     52.17 o 
  -1   2  16     1150.95      924.41     49.23 o 
   0   2  16     5773.61     5685.82     93.90 o 
   1   2  16     1227.85     1294.56     58.94 o 
   2   2  16     3603.52     3241.08     96.13 o 
   3   2  16     1577.32     1859.10     78.18 o 
   4   2  16     1876.20     2038.07     83.57 o 
   5   2  16      292.15      291.74     78.48 o 
   6   2  16     1128.42     1357.29     76.10 o 
   7   2  16      916.96      946.02    107.39 o 
   8   2  16     1864.37     1855.71     87.70 o 
   9   2  16      492.16      550.37     64.40 o 
  10   2  16       10.71       16.41     59.35 o 
  11   2  16       10.92      -27.64     47.38 o 
  12   2  16        0.96      -87.17     58.25 o 
  13   2  16       73.81      -95.12     63.41 o 
  14   2  16       76.52      -28.02     69.00 o 
  15   2  16      129.35       46.07     74.03 o 
  16   2  16        3.64       61.21    120.14 o 
  17   2  16      337.98      297.47    140.77 o 
 -26   3  16     1069.84     1242.99    208.06 o 
 -25   3  16     3084.15     3118.37    187.03 o 
 -24   3  16     1431.44     1526.36    144.28 o 
 -23   3  16     2355.83     2313.71    283.18 o 
 -22   3  16      324.44      234.79     77.93 o 
 -21   3  16      254.40      250.07     63.92 o 
 -20   3  16      325.92      322.67     64.09 o 
 -19   3  16     3167.11     3177.10     89.69 o 
 -18   3  16      343.45      323.87     47.74 o 
 -17   3  16        8.61      -16.75     37.08 o 
 -16   3  16      284.34      312.50     45.29 o 
 -15   3  16       62.29       -9.71     41.30 o 
 -14   3  16     1194.24     1251.96     58.73 o 
 -13   3  16      556.63      395.94     48.08 o 
 -12   3  16     2048.86     1634.18     74.37 o 
 -11   3  16     1134.46     1156.20     65.00 o 
 -10   3  16      526.75      542.07     51.76 o 
  -9   3  16       67.17      111.42     28.67 o 
  -8   3  16       13.91        6.24     27.95 o 
  -7   3  16      307.25      260.58     34.34 o 
  -6   3  16     1678.58     1607.09     51.85 o 
  -5   3  16     1598.87     1829.59     54.42 o 
  -4   3  16     1649.07     1650.83     50.92 o 
  -3   3  16     6558.28     6249.29    131.14 o 
  -2   3  16     4788.00     4966.36     97.77 o 
  -1   3  16    13255.32    13541.81    170.22 o 
   0   3  16    15146.98    14604.81    326.33 o 
   1   3  16    10564.53    10697.91    151.33 o 
   2   3  16     6347.97     6441.19    131.10 o 
   3   3  16    12479.10    12017.79    186.03 o 
   4   3  16    11268.82    11101.30    198.43 o 
   5   3  16    12249.65    12454.00    213.53 o 
   6   3  16    12127.07    12179.60    195.21 o 
   7   3  16     6586.14     6893.14    146.17 o 
   8   3  16     3928.07     3894.51    148.46 o 
   9   3  16     8480.08     8804.55    213.41 o 
  10   3  16     6103.85     5937.59    180.80 o 
  11   3  16     9419.58     9194.57    225.55 o 
  12   3  16     9467.31     9104.42    241.62 o 
  13   3  16    10240.47     9933.89    210.07 o 
  14   3  16     3736.41     3667.61    162.00 o 
  15   3  16     6472.67     6774.51    284.34 o 
  16   3  16     3198.99     3631.05    146.21 o 
  17   3  16     5143.28     5289.45    434.01 o 
 -26   4  16       19.83      162.63    118.04 o 
 -25   4  16      183.82      323.98    111.36 o 
 -24   4  16      277.79      262.05     72.70 o 
 -23   4  16      345.34      516.89     76.87 o 
 -22   4  16      218.26      218.08     68.00 o 
 -21   4  16      646.21      828.07    120.47 o 
 -20   4  16       61.64       67.37     54.55 o 
 -19   4  16     3074.99     3491.99    110.64 o 
 -18   4  16     1163.20     1161.11     80.82 o 
 -17   4  16     1387.19     1484.28     75.18 o 
 -16   4  16      865.30      915.59     64.23 o 
 -15   4  16     3348.25     3176.30    162.20 o 
 -14   4  16       67.26       39.13     59.28 o 
 -13   4  16     3517.39     3508.19     86.99 o 
 -12   4  16      444.57      406.89     49.36 o 
 -11   4  16      439.50      411.27     53.05 o 
 -10   4  16      242.33      172.40     46.13 o 
  -9   4  16     4637.02     4328.88    104.38 o 
  -8   4  16      390.38      464.72     51.07 o 
  -7   4  16     6152.50     5388.10     85.71 o 
  -6   4  16      186.92      102.11     30.69 o 
  -5   4  16     1400.74     1323.84     61.73 o 
  -4   4  16      558.75      588.05     61.43 o 
  -3   4  16      458.78      632.45     70.30 o 
  -2   4  16      931.44      964.70     80.97 o 
  -1   4  16     1185.82     1301.61     57.02 o 
   0   4  16      856.55      906.76     52.58 o 
   1   4  16      860.35      760.27     55.14 o 
   2   4  16      100.77       58.65     45.88 o 
   3   4  16     3954.73     3970.96    110.03 o 
   4   4  16      519.21      385.29     57.15 o 
   5   4  16      155.56      208.02     53.00 o 
   6   4  16      964.21      807.36     91.41 o 
   7   4  16       48.88      -70.28     67.74 o 
   8   4  16      405.32      282.46     81.98 o 
   9   4  16       63.90      -84.12     70.44 o 
  10   4  16      266.09      141.59     80.78 o 
  11   4  16       45.46      129.83     84.84 o 
  12   4  16      102.10       30.88     80.85 o 
  13   4  16        0.04      -53.68     89.37 o 
  14   4  16        1.61     -113.84    130.79 o 
  15   4  16      223.84      193.60     84.45 o 
  16   4  16       18.79     -111.94     78.37 o 
 -25   5  16     1879.31     2016.78    117.80 o 
 -24   5  16       16.36       10.47     58.25 o 
 -23   5  16     2270.76     2113.77    220.10 o 
 -22   5  16        2.57       -3.86     55.54 o 
 -21   5  16     1930.87     1927.70     96.92 o 
 -20   5  16     1631.92     1491.21     88.26 o 
 -19   5  16      922.69     1023.47     78.38 o 
 -18   5  16       24.34      -18.57     53.32 o 
 -17   5  16     3717.10     3492.12    110.48 o 
 -16   5  16      774.07      735.82     57.24 o 
 -15   5  16      305.55      196.55     45.17 o 
 -14   5  16      182.69      107.73     43.14 o 
 -13   5  16       34.42      -58.49     39.00 o 
 -12   5  16       12.86      -59.12     39.41 o 
 -11   5  16      153.64      244.46     51.53 o 
 -10   5  16       57.86       -3.29     44.46 o 
  -9   5  16      955.20      959.34     59.01 o 
  -8   5  16      979.67     1000.35     58.42 o 
  -7   5  16     1316.32     1436.85     62.65 o 
  -6   5  16      241.60      255.82     66.60 o
[truncated: 206,552 more chars]
